# Supplementary material for: The cuticle inward barrier in Drosophila melanogaster is shaped by mitochondrial and nuclear genotypes and a sex-specific effect of diet
Source: PeerJ. 2019 Oct 4;7:e7802. doi: 10.7717/peerj.7802 (PMC6779114; doi:10.7717/peerj.7802)
Supplement: Data S1 [file peerj-07-7802-s004.csv]

Obsno	ID	line	ttt	food	replicate	mito	sex	none	single1	single2	both	ABCD	A	B	C	D
1	1101	AA1	AA	P	1	A	f	1	0	0	0	A	1	0	0	0
2	1102	AA1	AA	P	1	A	f	1	0	0	0	A	1	0	0	0
3	1103	AA1	AA	P	1	A	f	1	0	0	0	A	1	0	0	0
4	1104	AA1	AA	P	1	A	f	0	0	0	1	D	0	0	0	1
5	1105	AA1	AA	P	1	A	f	0	0	0	1	D	0	0	0	1
6	1106	AA1	AA	P	1	A	f	1	0	0	0	A	1	0	0	0
7	1107	AA1	AA	P	1	A	f	0	0	0	1	D	0	0	0	1
8	1108	AA1	AA	P	1	A	f	1	0	0	0	A	1	0	0	0
279	1379	AA1	AA	P	1	A	m	1	0	0	0	A	1	0	0	0
280	1380	AA1	AA	P	1	A	m	0	0	0	1	D	0	0	0	1
281	1381	AA1	AA	P	1	A	m	0	0	0	1	D	0	0	0	1
282	1382	AA1	AA	P	1	A	m	0	0	0	1	D	0	0	0	1
283	1383	AA1	AA	P	1	A	m	1	0	0	0	A	1	0	0	0
284	1384	AA1	AA	P	1	A	m	1	0	0	0	A	1	0	0	0
285	1385	AA1	AA	P	1	A	m	0	0	0	1	D	0	0	0	1
286	1386	AA1	AA	P	1	A	m	1	0	0	0	A	1	0	0	0
287	1387	AA1	AA	P	1	A	m	1	0	0	0	A	1	0	0	0
288	1388	AA1	AA	P	1	A	m	1	0	0	0	A	1	0	0	0
575	1675	AA1	AA	Y	1	A	f	1	0	0	0	A	1	0	0	0
576	1676	AA1	AA	Y	1	A	f	0	0	1	0	C	0	0	1	0
577	1677	AA1	AA	Y	1	A	f	1	0	0	0	A	1	0	0	0
578	1678	AA1	AA	Y	1	A	f	1	0	0	0	A	1	0	0	0
579	1679	AA1	AA	Y	1	A	f	0	0	1	0	C	0	0	1	0
580	1680	AA1	AA	Y	1	A	f	0	0	1	0	C	0	0	1	0
839	1939	AA1	AA	Y	1	A	m	1	0	0	0	A	1	0	0	0
840	1940	AA1	AA	Y	1	A	m	1	0	0	0	A	1	0	0	0
841	1941	AA1	AA	Y	1	A	m	1	0	0	0	A	1	0	0	0
842	1942	AA1	AA	Y	1	A	m	1	0	0	0	A	1	0	0	0
843	1943	AA1	AA	Y	1	A	m	1	0	0	0	A	1	0	0	0
844	1944	AA1	AA	Y	1	A	m	1	0	0	0	A	1	0	0	0
845	1945	AA1	AA	Y	1	A	m	1	0	0	0	A	1	0	0	0
846	1946	AA1	AA	Y	1	A	m	1	0	0	0	A	1	0	0	0
847	1947	AA1	AA	Y	1	A	m	1	0	0	0	A	1	0	0	0
848	1948	AA1	AA	Y	1	A	m	1	0	0	0	A	1	0	0	0
9	1109	AA2	AA	P	2	A	f	0	0	0	1	D	0	0	0	1
10	1110	AA2	AA	P	2	A	f	0	0	0	1	D	0	0	0	1
11	1111	AA2	AA	P	2	A	f	1	0	0	0	A	1	0	0	0
12	1112	AA2	AA	P	2	A	f	1	0	0	0	A	1	0	0	0
13	1113	AA2	AA	P	2	A	f	0	0	1	0	C	0	0	1	0
14	1114	AA2	AA	P	2	A	f	1	0	0	0	A	1	0	0	0
15	1115	AA2	AA	P	2	A	f	1	0	0	0	A	1	0	0	0
16	1116	AA2	AA	P	2	A	f	0	0	0	1	D	0	0	0	1
17	1117	AA2	AA	P	2	A	f	0	0	0	1	D	0	0	0	1
18	1118	AA2	AA	P	2	A	f	1	0	0	0	A	1	0	0	0
19	1119	AA2	AA	P	2	A	f	0	0	1	0	C	0	0	1	0
20	1120	AA2	AA	P	2	A	f	0	0	0	1	D	0	0	0	1
289	1389	AA2	AA	P	2	A	m	0	0	0	1	D	0	0	0	1
290	1390	AA2	AA	P	2	A	m	0	0	0	1	D	0	0	0	1
291	1391	AA2	AA	P	2	A	m	0	0	1	0	C	0	0	1	0
292	1392	AA2	AA	P	2	A	m	0	0	0	1	D	0	0	0	1
293	1393	AA2	AA	P	2	A	m	0	0	0	1	D	0	0	0	1
294	1394	AA2	AA	P	2	A	m	0	0	1	0	C	0	0	1	0
295	1395	AA2	AA	P	2	A	m	1	0	0	0	A	1	0	0	0
296	1396	AA2	AA	P	2	A	m	1	0	0	0	A	1	0	0	0
297	1397	AA2	AA	P	2	A	m	1	0	0	0	A	1	0	0	0
298	1398	AA2	AA	P	2	A	m	1	0	0	0	A	1	0	0	0
581	1681	AA2	AA	Y	2	A	f	0	0	0	1	D	0	0	0	1
582	1682	AA2	AA	Y	2	A	f	0	0	0	1	D	0	0	0	1
583	1683	AA2	AA	Y	2	A	f	1	0	0	0	A	1	0	0	0
584	1684	AA2	AA	Y	2	A	f	1	0	0	0	A	1	0	0	0
585	1685	AA2	AA	Y	2	A	f	0	0	1	0	C	0	0	1	0
586	1686	AA2	AA	Y	2	A	f	1	0	0	0	A	1	0	0	0
587	1687	AA2	AA	Y	2	A	f	1	0	0	0	A	1	0	0	0
588	1688	AA2	AA	Y	2	A	f	0	0	0	1	D	0	0	0	1
589	1689	AA2	AA	Y	2	A	f	0	0	0	1	D	0	0	0	1
590	1690	AA2	AA	Y	2	A	f	0	0	1	0	C	0	0	1	0
849	1949	AA2	AA	Y	2	A	m	1	0	0	0	A	1	0	0	0
850	1950	AA2	AA	Y	2	A	m	1	0	0	0	A	1	0	0	0
851	1951	AA2	AA	Y	2	A	m	1	0	0	0	A	1	0	0	0
852	1952	AA2	AA	Y	2	A	m	1	0	0	0	A	1	0	0	0
853	1953	AA2	AA	Y	2	A	m	1	0	0	0	A	1	0	0	0
854	1954	AA2	AA	Y	2	A	m	1	0	0	0	A	1	0	0	0
855	1955	AA2	AA	Y	2	A	m	0	0	1	0	C	0	0	1	0
856	1956	AA2	AA	Y	2	A	m	1	0	0	0	A	1	0	0	0
857	1957	AA2	AA	Y	2	A	m	1	0	0	0	A	1	0	0	0
858	1958	AA2	AA	Y	2	A	m	1	0	0	0	A	1	0	0	0
21	1121	AA3	AA	P	3	A	f	0	0	0	1	D	0	0	0	1
22	1122	AA3	AA	P	3	A	f	0	0	0	1	D	0	0	0	1
23	1123	AA3	AA	P	3	A	f	0	0	0	1	D	0	0	0	1
24	1124	AA3	AA	P	3	A	f	1	0	0	0	A	1	0	0	0
25	1125	AA3	AA	P	3	A	f	1	0	0	0	A	1	0	0	0
26	1126	AA3	AA	P	3	A	f	0	0	0	1	D	0	0	0	1
27	1127	AA3	AA	P	3	A	f	1	0	0	0	A	1	0	0	0
28	1128	AA3	AA	P	3	A	f	1	0	0	0	A	1	0	0	0
29	1129	AA3	AA	P	3	A	f	0	0	0	1	D	0	0	0	1
30	1130	AA3	AA	P	3	A	f	1	0	0	0	A	1	0	0	0
299	1399	AA3	AA	P	3	A	m	1	0	0	0	A	1	0	0	0
300	1400	AA3	AA	P	3	A	m	1	0	0	0	A	1	0	0	0
301	1401	AA3	AA	P	3	A	m	0	0	0	1	D	0	0	0	1
302	1402	AA3	AA	P	3	A	m	0	0	0	1	D	0	0	0	1
303	1403	AA3	AA	P	3	A	m	0	0	0	1	D	0	0	0	1
304	1404	AA3	AA	P	3	A	m	1	0	0	0	A	1	0	0	0
305	1405	AA3	AA	P	3	A	m	0	0	0	1	D	0	0	0	1
306	1406	AA3	AA	P	3	A	m	0	0	0	1	D	0	0	0	1
307	1407	AA3	AA	P	3	A	m	1	0	0	0	A	1	0	0	0
308	1408	AA3	AA	P	3	A	m	1	0	0	0	A	1	0	0	0
591	1691	AA3	AA	Y	3	A	f	0	0	0	1	D	0	0	0	1
592	1692	AA3	AA	Y	3	A	f	0	0	1	0	C	0	0	1	0
593	1693	AA3	AA	Y	3	A	f	0	0	0	1	D	0	0	0	1
594	1694	AA3	AA	Y	3	A	f	0	0	1	0	C	0	0	1	0
595	1695	AA3	AA	Y	3	A	f	0	0	1	0	C	0	0	1	0
596	1696	AA3	AA	Y	3	A	f	1	0	0	0	A	1	0	0	0
597	1697	AA3	AA	Y	3	A	f	1	0	0	0	A	1	0	0	0
598	1698	AA3	AA	Y	3	A	f	0	0	0	1	D	0	0	0	1
599	1699	AA3	AA	Y	3	A	f	0	0	1	0	C	0	0	1	0
600	1700	AA3	AA	Y	3	A	f	0	0	1	0	C	0	0	1	0
859	1959	AA3	AA	Y	3	A	m	1	0	0	0	A	1	0	0	0
860	1960	AA3	AA	Y	3	A	m	0	0	0	1	D	0	0	0	1
861	1961	AA3	AA	Y	3	A	m	1	0	0	0	A	1	0	0	0
862	1962	AA3	AA	Y	3	A	m	0	0	0	1	D	0	0	0	1
863	1963	AA3	AA	Y	3	A	m	0	0	0	1	D	0	0	0	1
864	1964	AA3	AA	Y	3	A	m	1	0	0	0	A	1	0	0	0
865	1965	AA3	AA	Y	3	A	m	1	0	0	0	A	1	0	0	0
866	1966	AA3	AA	Y	3	A	m	0	0	0	1	D	0	0	0	1
867	1967	AA3	AA	Y	3	A	m	0	0	0	1	D	0	0	0	1
868	1968	AA3	AA	Y	3	A	m	1	0	0	0	A	1	0	0	0
31	1131	AB1	AB	P	1	A	f	0	0	0	1	D	0	0	0	1
32	1132	AB1	AB	P	1	A	f	0	0	0	1	D	0	0	0	1
33	1133	AB1	AB	P	1	A	f	0	0	0	1	D	0	0	0	1
34	1134	AB1	AB	P	1	A	f	0	0	0	1	D	0	0	0	1
35	1135	AB1	AB	P	1	A	f	0	0	0	1	D	0	0	0	1
36	1136	AB1	AB	P	1	A	f	0	0	0	1	D	0	0	0	1
37	1137	AB1	AB	P	1	A	f	0	0	0	1	D	0	0	0	1
38	1138	AB1	AB	P	1	A	f	0	0	0	1	D	0	0	0	1
39	1139	AB1	AB	P	1	A	f	0	0	0	1	D	0	0	0	1
40	1140	AB1	AB	P	1	A	f	1	0	0	0	A	1	0	0	0
309	1409	AB1	AB	P	1	A	m	0	0	0	1	D	0	0	0	1
310	1410	AB1	AB	P	1	A	m	0	0	0	1	D	0	0	0	1
311	1411	AB1	AB	P	1	A	m	0	0	0	1	D	0	0	0	1
312	1412	AB1	AB	P	1	A	m	0	0	0	1	D	0	0	0	1
313	1413	AB1	AB	P	1	A	m	0	0	0	1	D	0	0	0	1
314	1414	AB1	AB	P	1	A	m	0	0	0	1	D	0	0	0	1
315	1415	AB1	AB	P	1	A	m	0	0	0	1	D	0	0	0	1
316	1416	AB1	AB	P	1	A	m	0	0	0	1	D	0	0	0	1
317	1417	AB1	AB	P	1	A	m	0	0	0	1	D	0	0	0	1
318	1418	AB1	AB	P	1	A	m	0	0	0	1	D	0	0	0	1
601	1701	AB1	AB	Y	1	A	f	0	0	0	1	D	0	0	0	1
602	1702	AB1	AB	Y	1	A	f	0	0	0	1	D	0	0	0	1
603	1703	AB1	AB	Y	1	A	f	0	0	0	1	D	0	0	0	1
604	1704	AB1	AB	Y	1	A	f	0	0	0	1	D	0	0	0	1
605	1705	AB1	AB	Y	1	A	f	0	0	0	1	D	0	0	0	1
606	1706	AB1	AB	Y	1	A	f	0	0	0	1	D	0	0	0	1
607	1707	AB1	AB	Y	1	A	f	0	0	0	1	D	0	0	0	1
608	1708	AB1	AB	Y	1	A	f	1	0	0	0	A	1	0	0	0
609	1709	AB1	AB	Y	1	A	f	0	0	0	1	D	0	0	0	1
610	1710	AB1	AB	Y	1	A	f	0	0	0	1	D	0	0	0	1
869	1969	AB1	AB	Y	1	A	m	0	0	0	1	D	0	0	0	1
870	1970	AB1	AB	Y	1	A	m	0	0	0	1	D	0	0	0	1
871	1971	AB1	AB	Y	1	A	m	0	0	0	1	D	0	0	0	1
872	1972	AB1	AB	Y	1	A	m	0	0	0	1	D	0	0	0	1
873	1973	AB1	AB	Y	1	A	m	0	0	0	1	D	0	0	0	1
874	1974	AB1	AB	Y	1	A	m	0	1	0	0	B	0	1	0	0
875	1975	AB1	AB	Y	1	A	m	0	0	0	1	D	0	0	0	1
876	1976	AB1	AB	Y	1	A	m	0	0	0	1	D	0	0	0	1
877	1977	AB1	AB	Y	1	A	m	0	0	0	1	D	0	0	0	1
878	1978	AB1	AB	Y	1	A	m	0	0	0	1	D	0	0	0	1
41	1141	AB2	AB	P	2	A	f	1	0	0	0	A	1	0	0	0
42	1142	AB2	AB	P	2	A	f	0	0	0	1	D	0	0	0	1
43	1143	AB2	AB	P	2	A	f	0	0	0	1	D	0	0	0	1
44	1144	AB2	AB	P	2	A	f	0	0	0	1	D	0	0	0	1
45	1145	AB2	AB	P	2	A	f	0	0	0	1	D	0	0	0	1
46	1146	AB2	AB	P	2	A	f	0	0	0	1	D	0	0	0	1
47	1147	AB2	AB	P	2	A	f	0	0	0	1	D	0	0	0	1
48	1148	AB2	AB	P	2	A	f	0	0	0	1	D	0	0	0	1
49	1149	AB2	AB	P	2	A	f	0	0	0	1	D	0	0	0	1
50	1150	AB2	AB	P	2	A	f	0	0	0	1	D	0	0	0	1
51	1151	AB2	AB	P	2	A	f	0	0	0	1	D	0	0	0	1
319	1419	AB2	AB	P	2	A	m	0	0	0	1	D	0	0	0	1
320	1420	AB2	AB	P	2	A	m	0	0	0	1	D	0	0	0	1
321	1421	AB2	AB	P	2	A	m	0	0	0	1	D	0	0	0	1
322	1422	AB2	AB	P	2	A	m	0	0	0	1	D	0	0	0	1
323	1423	AB2	AB	P	2	A	m	0	0	0	1	D	0	0	0	1
324	1424	AB2	AB	P	2	A	m	0	0	0	1	D	0	0	0	1
325	1425	AB2	AB	P	2	A	m	0	0	0	1	D	0	0	0	1
326	1426	AB2	AB	P	2	A	m	0	0	0	1	D	0	0	0	1
327	1427	AB2	AB	P	2	A	m	0	0	0	1	D	0	0	0	1
328	1428	AB2	AB	P	2	A	m	0	0	0	1	D	0	0	0	1
329	1429	AB2	AB	P	2	A	m	0	0	0	1	D	0	0	0	1
330	1430	AB2	AB	P	2	A	m	0	0	0	1	D	0	0	0	1
611	1711	AB2	AB	Y	2	A	f	0	0	1	0	C	0	0	1	0
612	1712	AB2	AB	Y	2	A	f	0	0	0	1	D	0	0	0	1
613	1713	AB2	AB	Y	2	A	f	0	0	0	1	D	0	0	0	1
614	1714	AB2	AB	Y	2	A	f	0	0	0	1	D	0	0	0	1
615	1715	AB2	AB	Y	2	A	f	0	0	0	1	D	0	0	0	1
616	1716	AB2	AB	Y	2	A	f	0	0	0	1	D	0	0	0	1
617	1717	AB2	AB	Y	2	A	f	0	0	0	1	D	0	0	0	1
618	1718	AB2	AB	Y	2	A	f	0	0	0	1	D	0	0	0	1
619	1719	AB2	AB	Y	2	A	f	0	0	0	1	D	0	0	0	1
620	1720	AB2	AB	Y	2	A	f	0	0	0	1	D	0	0	0	1
879	1979	AB2	AB	Y	2	A	m	0	0	0	1	D	0	0	0	1
880	1980	AB2	AB	Y	2	A	m	0	0	0	1	D	0	0	0	1
881	1981	AB2	AB	Y	2	A	m	0	0	0	1	D	0	0	0	1
882	1982	AB2	AB	Y	2	A	m	1	0	0	0	A	1	0	0	0
883	1983	AB2	AB	Y	2	A	m	0	0	0	1	D	0	0	0	1
884	1984	AB2	AB	Y	2	A	m	0	0	0	1	D	0	0	0	1
885	1985	AB2	AB	Y	2	A	m	0	0	0	1	D	0	0	0	1
886	1986	AB2	AB	Y	2	A	m	0	0	0	1	D	0	0	0	1
887	1987	AB2	AB	Y	2	A	m	0	0	0	1	D	0	0	0	1
888	1988	AB2	AB	Y	2	A	m	0	0	0	1	D	0	0	0	1
52	1152	AB3	AB	P	3	A	f	0	0	0	1	D	0	0	0	1
53	1153	AB3	AB	P	3	A	f	0	0	0	1	D	0	0	0	1
54	1154	AB3	AB	P	3	A	f	0	0	0	1	D	0	0	0	1
55	1155	AB3	AB	P	3	A	f	0	0	0	1	D	0	0	0	1
56	1156	AB3	AB	P	3	A	f	0	0	0	1	D	0	0	0	1
57	1157	AB3	AB	P	3	A	f	0	0	0	1	D	0	0	0	1
58	1158	AB3	AB	P	3	A	f	0	0	0	1	D	0	0	0	1
59	1159	AB3	AB	P	3	A	f	0	0	0	1	D	0	0	0	1
60	1160	AB3	AB	P	3	A	f	0	0	0	1	D	0	0	0	1
61	1161	AB3	AB	P	3	A	f	0	0	0	1	D	0	0	0	1
62	1162	AB3	AB	P	3	A	f	0	0	0	1	D	0	0	0	1
63	1163	AB3	AB	P	3	A	f	0	1	0	0	B	0	1	0	0
64	1164	AB3	AB	P	3	A	f	0	0	0	1	D	0	0	0	1
65	1165	AB3	AB	P	3	A	f	0	0	0	1	D	0	0	0	1
331	1431	AB3	AB	P	3	A	m	0	0	0	1	D	0	0	0	1
332	1432	AB3	AB	P	3	A	m	0	0	0	1	D	0	0	0	1
333	1433	AB3	AB	P	3	A	m	0	0	0	1	D	0	0	0	1
334	1434	AB3	AB	P	3	A	m	0	0	0	1	D	0	0	0	1
335	1435	AB3	AB	P	3	A	m	0	0	0	1	D	0	0	0	1
336	1436	AB3	AB	P	3	A	m	0	0	0	1	D	0	0	0	1
337	1437	AB3	AB	P	3	A	m	0	0	0	1	D	0	0	0	1
338	1438	AB3	AB	P	3	A	m	0	0	0	1	D	0	0	0	1
339	1439	AB3	AB	P	3	A	m	0	0	0	1	D	0	0	0	1
340	1440	AB3	AB	P	3	A	m	0	0	0	1	D	0	0	0	1
341	1441	AB3	AB	P	3	A	m	0	0	0	1	D	0	0	0	1
342	1442	AB3	AB	P	3	A	m	0	0	0	1	D	0	0	0	1
343	1443	AB3	AB	P	3	A	m	0	1	0	0	B	0	1	0	0
621	1721	AB3	AB	Y	3	A	f	0	0	0	1	D	0	0	0	1
622	1722	AB3	AB	Y	3	A	f	0	0	0	1	D	0	0	0	1
623	1723	AB3	AB	Y	3	A	f	0	0	0	1	D	0	0	0	1
624	1724	AB3	AB	Y	3	A	f	0	0	0	1	D	0	0	0	1
625	1725	AB3	AB	Y	3	A	f	0	0	0	1	D	0	0	0	1
626	1726	AB3	AB	Y	3	A	f	0	0	0	1	D	0	0	0	1
627	1727	AB3	AB	Y	3	A	f	0	0	0	1	D	0	0	0	1
628	1728	AB3	AB	Y	3	A	f	0	0	0	1	D	0	0	0	1
629	1729	AB3	AB	Y	3	A	f	0	0	0	1	D	0	0	0	1
630	1730	AB3	AB	Y	3	A	f	0	0	0	1	D	0	0	0	1
889	1989	AB3	AB	Y	3	A	m	0	0	0	1	D	0	0	0	1
890	1990	AB3	AB	Y	3	A	m	0	0	0	1	D	0	0	0	1
891	1991	AB3	AB	Y	3	A	m	0	0	0	1	D	0	0	0	1
892	1992	AB3	AB	Y	3	A	m	0	0	0	1	D	0	0	0	1
893	1993	AB3	AB	Y	3	A	m	0	0	0	1	D	0	0	0	1
894	1994	AB3	AB	Y	3	A	m	0	0	0	1	D	0	0	0	1
895	1995	AB3	AB	Y	3	A	m	0	0	0	1	D	0	0	0	1
896	1996	AB3	AB	Y	3	A	m	0	0	0	1	D	0	0	0	1
897	1997	AB3	AB	Y	3	A	m	0	0	0	1	D	0	0	0	1
898	1998	AB3	AB	Y	3	A	m	0	0	0	1	D	0	0	0	1
66	1166	AC1	AC	P	1	A	f	0	0	0	1	D	0	0	0	1
67	1167	AC1	AC	P	1	A	f	0	0	0	1	D	0	0	0	1
68	1168	AC1	AC	P	1	A	f	0	0	0	1	D	0	0	0	1
69	1169	AC1	AC	P	1	A	f	0	0	0	1	D	0	0	0	1
70	1170	AC1	AC	P	1	A	f	0	0	0	1	D	0	0	0	1
71	1171	AC1	AC	P	1	A	f	0	0	0	1	D	0	0	0	1
72	1172	AC1	AC	P	1	A	f	0	0	0	1	D	0	0	0	1
73	1173	AC1	AC	P	1	A	f	0	0	0	1	D	0	0	0	1
74	1174	AC1	AC	P	1	A	f	0	0	0	1	D	0	0	0	1
75	1175	AC1	AC	P	1	A	f	0	0	0	1	D	0	0	0	1
344	1444	AC1	AC	P	1	A	m	0	0	0	1	D	0	0	0	1
345	1445	AC1	AC	P	1	A	m	0	0	0	1	D	0	0	0	1
346	1446	AC1	AC	P	1	A	m	0	0	0	1	D	0	0	0	1
347	1447	AC1	AC	P	1	A	m	0	0	0	1	D	0	0	0	1
348	1448	AC1	AC	P	1	A	m	0	0	0	1	D	0	0	0	1
349	1449	AC1	AC	P	1	A	m	0	0	0	1	D	0	0	0	1
350	1450	AC1	AC	P	1	A	m	0	0	1	0	C	0	0	1	0
351	1451	AC1	AC	P	1	A	m	0	0	0	1	D	0	0	0	1
352	1452	AC1	AC	P	1	A	m	0	0	0	1	D	0	0	0	1
631	1731	AC1	AC	Y	1	A	f	0	0	1	0	C	0	0	1	0
632	1732	AC1	AC	Y	1	A	f	0	0	0	1	D	0	0	0	1
633	1733	AC1	AC	Y	1	A	f	0	0	1	0	C	0	0	1	0
634	1734	AC1	AC	Y	1	A	f	0	0	0	1	D	0	0	0	1
635	1735	AC1	AC	Y	1	A	f	0	0	1	0	C	0	0	1	0
636	1736	AC1	AC	Y	1	A	f	0	0	0	1	D	0	0	0	1
637	1737	AC1	AC	Y	1	A	f	0	0	1	0	C	0	0	1	0
638	1738	AC1	AC	Y	1	A	f	1	0	0	0	A	1	0	0	0
639	1739	AC1	AC	Y	1	A	f	0	0	0	1	D	0	0	0	1
640	1740	AC1	AC	Y	1	A	f	0	0	0	1	D	0	0	0	1
899	1999	AC1	AC	Y	1	A	m	0	0	1	0	C	0	0	1	0
900	2000	AC1	AC	Y	1	A	m	0	0	0	1	D	0	0	0	1
901	2001	AC1	AC	Y	1	A	m	0	0	0	1	D	0	0	0	1
902	2002	AC1	AC	Y	1	A	m	0	0	0	1	D	0	0	0	1
903	2003	AC1	AC	Y	1	A	m	1	0	0	0	A	1	0	0	0
904	2004	AC1	AC	Y	1	A	m	1	0	0	0	A	1	0	0	0
905	2005	AC1	AC	Y	1	A	m	0	0	0	1	D	0	0	0	1
906	2006	AC1	AC	Y	1	A	m	0	0	0	1	D	0	0	0	1
907	2007	AC1	AC	Y	1	A	m	0	0	0	1	D	0	0	0	1
908	2008	AC1	AC	Y	1	A	m	1	0	0	0	A	1	0	0	0
76	1176	AC2	AC	P	2	A	f	0	0	0	1	D	0	0	0	1
77	1177	AC2	AC	P	2	A	f	0	0	0	1	D	0	0	0	1
78	1178	AC2	AC	P	2	A	f	0	0	0	1	D	0	0	0	1
79	1179	AC2	AC	P	2	A	f	0	0	0	1	D	0	0	0	1
80	1180	AC2	AC	P	2	A	f	0	0	0	1	D	0	0	0	1
81	1181	AC2	AC	P	2	A	f	0	0	0	1	D	0	0	0	1
82	1182	AC2	AC	P	2	A	f	0	0	0	1	D	0	0	0	1
83	1183	AC2	AC	P	2	A	f	0	0	0	1	D	0	0	0	1
84	1184	AC2	AC	P	2	A	f	0	0	0	1	D	0	0	0	1
85	1185	AC2	AC	P	2	A	f	0	0	0	1	D	0	0	0	1
353	1453	AC2	AC	P	2	A	m	0	0	0	1	D	0	0	0	1
354	1454	AC2	AC	P	2	A	m	0	0	0	1	D	0	0	0	1
355	1455	AC2	AC	P	2	A	m	0	0	0	1	D	0	0	0	1
356	1456	AC2	AC	P	2	A	m	0	0	0	1	D	0	0	0	1
357	1457	AC2	AC	P	2	A	m	0	0	0	1	D	0	0	0	1
358	1458	AC2	AC	P	2	A	m	0	0	0	1	D	0	0	0	1
359	1459	AC2	AC	P	2	A	m	0	0	0	1	D	0	0	0	1
360	1460	AC2	AC	P	2	A	m	0	0	0	1	D	0	0	0	1
361	1461	AC2	AC	P	2	A	m	0	0	0	1	D	0	0	0	1
362	1462	AC2	AC	P	2	A	m	0	0	0	1	D	0	0	0	1
363	1463	AC2	AC	P	2	A	m	0	0	0	1	D	0	0	0	1
641	1741	AC2	AC	Y	2	A	f	0	0	0	1	D	0	0	0	1
642	1742	AC2	AC	Y	2	A	f	0	0	0	1	D	0	0	0	1
643	1743	AC2	AC	Y	2	A	f	0	0	0	1	D	0	0	0	1
644	1744	AC2	AC	Y	2	A	f	0	0	1	0	C	0	0	1	0
645	1745	AC2	AC	Y	2	A	f	0	0	1	0	C	0	0	1	0
646	1746	AC2	AC	Y	2	A	f	0	0	1	0	C	0	0	1	0
647	1747	AC2	AC	Y	2	A	f	0	0	1	0	C	0	0	1	0
648	1748	AC2	AC	Y	2	A	f	0	0	1	0	C	0	0	1	0
649	1749	AC2	AC	Y	2	A	f	0	0	1	0	C	0	0	1	0
650	1750	AC2	AC	Y	2	A	f	0	0	0	1	D	0	0	0	1
909	2009	AC2	AC	Y	2	A	m	1	0	0	0	A	1	0	0	0
910	2010	AC2	AC	Y	2	A	m	0	0	1	0	C	0	0	1	0
911	2011	AC2	AC	Y	2	A	m	0	0	1	0	C	0	0	1	0
912	2012	AC2	AC	Y	2	A	m	0	0	1	0	C	0	0	1	0
913	2013	AC2	AC	Y	2	A	m	1	0	0	0	A	1	0	0	0
914	2014	AC2	AC	Y	2	A	m	0	0	1	0	C	0	0	1	0
915	2015	AC2	AC	Y	2	A	m	0	0	0	1	D	0	0	0	1
916	2016	AC2	AC	Y	2	A	m	1	0	0	0	A	1	0	0	0
917	2017	AC2	AC	Y	2	A	m	0	0	1	0	C	0	0	1	0
918	2018	AC2	AC	Y	3	A	m	0	0	0	1	D	0	0	0	1
86	1186	AC3	AC	P	3	A	f	0	0	0	1	D	0	0	0	1
87	1187	AC3	AC	P	3	A	f	0	0	0	1	D	0	0	0	1
88	1188	AC3	AC	P	3	A	f	0	0	0	1	D	0	0	0	1
89	1189	AC3	AC	P	3	A	f	0	0	1	0	C	0	0	1	0
90	1190	AC3	AC	P	3	A	f	0	0	0	1	D	0	0	0	1
91	1191	AC3	AC	P	3	A	f	0	0	0	1	D	0	0	0	1
92	1192	AC3	AC	P	3	A	f	1	0	0	0	A	1	0	0	0
93	1193	AC3	AC	P	3	A	f	0	0	0	1	D	0	0	0	1
94	1194	AC3	AC	P	3	A	f	0	0	0	1	D	0	0	0	1
95	1195	AC3	AC	P	3	A	f	0	0	0	1	D	0	0	0	1
96	1196	AC3	AC	P	3	A	f	0	0	0	1	D	0	0	0	1
364	1464	AC3	AC	P	3	A	m	1	0	0	0	A	1	0	0	0
365	1465	AC3	AC	P	3	A	m	0	0	0	1	D	0	0	0	1
366	1466	AC3	AC	P	3	A	m	0	1	0	0	B	0	1	0	0
367	1467	AC3	AC	P	3	A	m	0	0	0	1	D	0	0	0	1
368	1468	AC3	AC	P	3	A	m	0	0	0	1	D	0	0	0	1
369	1469	AC3	AC	P	3	A	m	0	0	0	1	D	0	0	0	1
370	1470	AC3	AC	P	3	A	m	1	0	0	0	A	1	0	0	0
371	1471	AC3	AC	P	3	A	m	0	0	0	1	D	0	0	0	1
372	1472	AC3	AC	P	3	A	m	0	0	0	1	D	0	0	0	1
373	1473	AC3	AC	P	3	A	m	0	0	0	1	D	0	0	0	1
374	1474	AC3	AC	P	3	A	m	0	0	0	1	D	0	0	0	1
651	1751	AC3	AC	Y	3	A	f	0	0	1	0	C	0	0	1	0
652	1752	AC3	AC	Y	3	A	f	0	0	1	0	C	0	0	1	0
653	1753	AC3	AC	Y	3	A	f	0	0	1	0	C	0	0	1	0
654	1754	AC3	AC	Y	3	A	f	0	0	0	1	D	0	0	0	1
655	1755	AC3	AC	Y	3	A	f	0	0	0	1	D	0	0	0	1
656	1756	AC3	AC	Y	3	A	f	0	0	0	1	D	0	0	0	1
657	1757	AC3	AC	Y	3	A	f	0	0	0	1	D	0	0	0	1
658	1758	AC3	AC	Y	3	A	f	0	0	0	1	D	0	0	0	1
659	1759	AC3	AC	Y	3	A	f	0	0	1	0	C	0	0	1	0
660	1760	AC3	AC	Y	3	A	f	0	0	0	1	D	0	0	0	1
919	2019	AC3	AC	Y	3	A	m	0	0	1	0	C	0	0	1	0
920	2020	AC3	AC	Y	3	A	m	0	0	1	0	C	0	0	1	0
921	2021	AC3	AC	Y	3	A	m	0	0	0	1	D	0	0	0	1
922	2022	AC3	AC	Y	3	A	m	1	0	0	0	A	1	0	0	0
923	2023	AC3	AC	Y	3	A	m	0	0	0	1	D	0	0	0	1
924	2024	AC3	AC	Y	3	A	m	1	0	0	0	A	1	0	0	0
925	2025	AC3	AC	Y	3	A	m	0	0	0	1	D	0	0	0	1
926	2026	AC3	AC	Y	3	A	m	0	0	0	1	D	0	0	0	1
927	2027	AC3	AC	Y	3	A	m	0	0	0	1	D	0	0	0	1
928	2028	AC3	AC	Y	3	A	m	1	0	0	0	A	1	0	0	0
97	1197	BA1	BA	P	1	B	f	0	0	0	1	D	0	0	0	1
98	1198	BA1	BA	P	1	B	f	0	0	0	1	D	0	0	0	1
99	1199	BA1	BA	P	1	B	f	0	0	0	1	D	0	0	0	1
100	1200	BA1	BA	P	1	B	f	0	0	0	1	D	0	0	0	1
101	1201	BA1	BA	P	1	B	f	0	0	1	0	C	0	0	1	0
102	1202	BA1	BA	P	1	B	f	0	0	0	1	D	0	0	0	1
103	1203	BA1	BA	P	1	B	f	0	0	1	0	C	0	0	1	0
104	1204	BA1	BA	P	1	B	f	0	0	0	1	D	0	0	0	1
105	1205	BA1	BA	P	1	B	f	0	0	0	1	D	0	0	0	1
106	1206	BA1	BA	P	1	B	f	0	0	0	1	D	0	0	0	1
107	1207	BA1	BA	P	1	B	f	0	0	0	1	D	0	0	0	1
108	1208	BA1	BA	P	1	B	f	0	0	0	1	D	0	0	0	1
375	1475	BA1	BA	P	1	B	m	1	0	0	0	A	1	0	0	0
376	1476	BA1	BA	P	1	B	m	0	0	0	1	D	0	0	0	1
377	1477	BA1	BA	P	1	B	m	1	0	0	0	A	1	0	0	0
378	1478	BA1	BA	P	1	B	m	0	0	0	1	D	0	0	0	1
379	1479	BA1	BA	P	1	B	m	0	0	0	1	D	0	0	0	1
380	1480	BA1	BA	P	1	B	m	1	0	0	0	A	1	0	0	0
381	1481	BA1	BA	P	1	B	m	1	0	0	0	A	1	0	0	0
382	1482	BA1	BA	P	1	B	m	1	0	0	0	A	1	0	0	0
383	1483	BA1	BA	P	1	B	m	1	0	0	0	A	1	0	0	0
384	1484	BA1	BA	P	1	B	m	1	0	0	0	A	1	0	0	0
661	1761	BA1	BA	Y	1	B	f	0	0	1	0	C	0	0	1	0
662	1762	BA1	BA	Y	1	B	f	1	0	0	0	A	1	0	0	0
663	1763	BA1	BA	Y	1	B	f	0	0	1	0	C	0	0	1	0
664	1764	BA1	BA	Y	1	B	f	0	0	0	1	D	0	0	0	1
665	1765	BA1	BA	Y	1	B	f	1	0	0	0	A	1	0	0	0
666	1766	BA1	BA	Y	1	B	f	1	0	0	0	A	1	0	0	0
667	1767	BA1	BA	Y	1	B	f	0	0	0	1	D	0	0	0	1
668	1768	BA1	BA	Y	1	B	f	1	0	0	0	A	1	0	0	0
669	1769	BA1	BA	Y	1	B	f	1	0	0	0	A	1	0	0	0
670	1770	BA1	BA	Y	1	B	f	1	0	0	0	A	1	0	0	0
929	2029	BA1	BA	Y	1	B	m	1	0	0	0	A	1	0	0	0
930	2030	BA1	BA	Y	1	B	m	1	0	0	0	A	1	0	0	0
931	2031	BA1	BA	Y	1	B	m	0	0	0	1	D	0	0	0	1
932	2032	BA1	BA	Y	1	B	m	1	0	0	0	A	1	0	0	0
933	2033	BA1	BA	Y	1	B	m	1	0	0	0	A	1	0	0	0
934	2034	BA1	BA	Y	1	B	m	1	0	0	0	A	1	0	0	0
935	2035	BA1	BA	Y	1	B	m	0	0	1	0	C	0	0	1	0
936	2036	BA1	BA	Y	1	B	m	1	0	0	0	A	1	0	0	0
937	2037	BA1	BA	Y	1	B	m	0	0	0	1	D	0	0	0	1
938	2038	BA1	BA	Y	1	B	m	1	0	0	0	A	1	0	0	0
109	1209	BA2	BA	P	2	B	f	0	0	0	1	D	0	0	0	1
110	1210	BA2	BA	P	2	B	f	1	0	0	0	A	1	0	0	0
111	1211	BA2	BA	P	2	B	f	1	0	0	0	A	1	0	0	0
112	1212	BA2	BA	P	2	B	f	0	0	0	1	D	0	0	0	1
113	1213	BA2	BA	P	2	B	f	1	0	0	0	A	1	0	0	0
114	1214	BA2	BA	P	2	B	f	0	0	0	1	D	0	0	0	1
115	1215	BA2	BA	P	2	B	f	0	0	1	0	C	0	0	1	0
116	1216	BA2	BA	P	2	B	f	1	0	0	0	A	1	0	0	0
117	1217	BA2	BA	P	2	B	f	0	0	0	1	D	0	0	0	1
385	1485	BA2	BA	P	2	B	m	0	0	0	1	D	0	0	0	1
386	1486	BA2	BA	P	2	B	m	0	0	0	1	D	0	0	0	1
387	1487	BA2	BA	P	2	B	m	0	0	0	1	D	0	0	0	1
388	1488	BA2	BA	P	2	B	m	0	0	1	0	C	0	0	1	0
389	1489	BA2	BA	P	2	B	m	0	0	0	1	D	0	0	0	1
390	1490	BA2	BA	P	2	B	m	0	0	0	1	D	0	0	0	1
391	1491	BA2	BA	P	2	B	m	0	0	0	1	D	0	0	0	1
392	1492	BA2	BA	P	2	B	m	0	0	0	1	D	0	0	0	1
393	1493	BA2	BA	P	2	B	m	0	0	0	1	D	0	0	0	1
394	1494	BA2	BA	P	2	B	m	1	0	0	0	A	1	0	0	0
395	1495	BA2	BA	P	2	B	m	0	0	0	1	D	0	0	0	1
396	1496	BA2	BA	P	2	B	m	1	0	0	0	A	1	0	0	0
671	1771	BA2	BA	Y	2	B	f	0	0	0	1	D	0	0	0	1
672	1772	BA2	BA	Y	2	B	f	1	0	0	0	A	1	0	0	0
673	1773	BA2	BA	Y	2	B	f	0	0	1	0	C	0	0	1	0
674	1774	BA2	BA	Y	2	B	f	1	0	0	0	A	1	0	0	0
675	1775	BA2	BA	Y	2	B	f	0	0	1	0	C	0	0	1	0
676	1776	BA2	BA	Y	2	B	f	1	0	0	0	A	1	0	0	0
677	1777	BA2	BA	Y	2	B	f	0	0	0	1	D	0	0	0	1
678	1778	BA2	BA	Y	2	B	f	0	0	1	0	C	0	0	1	0
679	1779	BA2	BA	Y	2	B	f	1	0	0	0	A	1	0	0	0
680	1780	BA2	BA	Y	2	B	f	1	0	0	0	A	1	0	0	0
939	2039	BA2	BA	Y	2	B	m	0	0	0	1	D	0	0	0	1
940	2040	BA2	BA	Y	2	B	m	0	0	0	1	D	0	0	0	1
941	2041	BA2	BA	Y	2	B	m	1	0	0	0	A	1	0	0	0
942	2042	BA2	BA	Y	2	B	m	0	0	0	1	D	0	0	0	1
943	2043	BA2	BA	Y	2	B	m	1	0	0	0	A	1	0	0	0
944	2044	BA2	BA	Y	2	B	m	0	0	0	1	D	0	0	0	1
945	2045	BA2	BA	Y	2	B	m	1	0	0	0	A	1	0	0	0
946	2046	BA2	BA	Y	2	B	m	0	0	0	1	D	0	0	0	1
947	2047	BA2	BA	Y	2	B	m	1	0	0	0	A	1	0	0	0
948	2048	BA2	BA	Y	2	B	m	1	0	0	0	A	1	0	0	0
118	1218	BA3	BA	P	3	B	f	0	0	0	1	D	0	0	0	1
119	1219	BA3	BA	P	3	B	f	0	0	0	1	D	0	0	0	1
120	1220	BA3	BA	P	3	B	f	0	0	0	1	D	0	0	0	1
121	1221	BA3	BA	P	3	B	f	0	0	0	1	D	0	0	0	1
122	1222	BA3	BA	P	3	B	f	1	0	0	0	A	1	0	0	0
123	1223	BA3	BA	P	3	B	f	0	0	0	1	D	0	0	0	1
124	1224	BA3	BA	P	3	B	f	0	0	0	1	D	0	0	0	1
125	1225	BA3	BA	P	3	B	f	0	0	1	0	C	0	0	1	0
126	1226	BA3	BA	P	3	B	f	1	0	0	0	A	1	0	0	0
127	1227	BA3	BA	P	3	B	f	1	0	0	0	A	1	0	0	0
397	1497	BA3	BA	P	3	B	m	0	0	0	1	D	0	0	0	1
398	1498	BA3	BA	P	3	B	m	0	0	0	1	D	0	0	0	1
399	1499	BA3	BA	P	3	B	m	0	0	0	1	D	0	0	0	1
400	1500	BA3	BA	P	3	B	m	0	0	0	1	D	0	0	0	1
401	1501	BA3	BA	P	3	B	m	0	0	0	1	D	0	0	0	1
402	1502	BA3	BA	P	3	B	m	0	0	0	1	D	0	0	0	1
403	1503	BA3	BA	P	3	B	m	0	0	0	1	D	0	0	0	1
404	1504	BA3	BA	P	3	B	m	0	0	1	0	C	0	0	1	0
405	1505	BA3	BA	P	3	B	m	1	0	0	0	A	1	0	0	0
406	1506	BA3	BA	P	3	B	m	1	0	0	0	A	1	0	0	0
681	1781	BA3	BA	Y	3	B	f	0	0	1	0	C	0	0	1	0
682	1782	BA3	BA	Y	3	B	f	1	0	0	0	A	1	0	0	0
683	1783	BA3	BA	Y	3	B	f	0	0	1	0	C	0	0	1	0
684	1784	BA3	BA	Y	3	B	f	0	0	1	0	C	0	0	1	0
685	1785	BA3	BA	Y	3	B	f	0	0	1	0	C	0	0	1	0
686	1786	BA3	BA	Y	3	B	f	0	0	1	0	C	0	0	1	0
687	1787	BA3	BA	Y	3	B	f	0	0	1	0	C	0	0	1	0
688	1788	BA3	BA	Y	3	B	f	0	0	1	0	C	0	0	1	0
689	1789	BA3	BA	Y	3	B	f	1	0	0	0	A	1	0	0	0
690	1790	BA3	BA	Y	3	B	f	0	0	0	1	D	0	0	0	1
949	2049	BA3	BA	Y	3	B	m	1	0	0	0	A	1	0	0	0
950	2050	BA3	BA	Y	3	B	m	0	0	0	1	D	0	0	0	1
951	2051	BA3	BA	Y	3	B	m	1	0	0	0	A	1	0	0	0
952	2052	BA3	BA	Y	3	B	m	1	0	0	0	A	1	0	0	0
953	2053	BA3	BA	Y	3	B	m	0	0	0	1	D	0	0	0	1
954	2054	BA3	BA	Y	3	B	m	0	0	1	0	C	0	0	1	0
955	2055	BA3	BA	Y	3	B	m	1	0	0	0	A	1	0	0	0
956	2056	BA3	BA	Y	3	B	m	1	0	0	0	A	1	0	0	0
957	2057	BA3	BA	Y	3	B	m	0	1	1	1	D	0	0	0	1
958	2058	BA3	BA	Y	3	B	m	1	0	0	0	A	1	0	0	0
128	1228	BB1	BB	P	1	B	f	0	0	0	1	D	0	0	0	1
129	1229	BB1	BB	P	1	B	f	0	0	0	1	D	0	0	0	1
130	1230	BB1	BB	P	1	B	f	0	0	0	1	D	0	0	0	1
131	1231	BB1	BB	P	1	B	f	0	0	1	0	C	0	0	1	0
132	1232	BB1	BB	P	1	B	f	0	0	0	1	D	0	0	0	1
133	1233	BB1	BB	P	1	B	f	0	0	0	1	D	0	0	0	1
134	1234	BB1	BB	P	1	B	f	0	0	0	1	D	0	0	0	1
135	1235	BB1	BB	P	1	B	f	0	0	0	1	D	0	0	0	1
136	1236	BB1	BB	P	1	B	f	1	0	0	0	A	1	0	0	0
137	1237	BB1	BB	P	1	B	f	0	0	0	1	D	0	0	0	1
407	1507	BB1	BB	P	1	B	m	0	0	0	1	D	0	0	0	1
408	1508	BB1	BB	P	1	B	m	0	0	0	1	D	0	0	0	1
409	1509	BB1	BB	P	1	B	m	0	0	0	1	D	0	0	0	1
410	1510	BB1	BB	P	1	B	m	0	0	0	1	D	0	0	0	1
411	1511	BB1	BB	P	1	B	m	0	0	0	1	D	0	0	0	1
412	1512	BB1	BB	P	1	B	m	0	0	0	1	D	0	0	0	1
413	1513	BB1	BB	P	1	B	m	0	0	0	1	D	0	0	0	1
414	1514	BB1	BB	P	1	B	m	0	0	0	1	D	0	0	0	1
415	1515	BB1	BB	P	1	B	m	0	0	0	1	D	0	0	0	1
416	1516	BB1	BB	P	1	B	m	0	0	0	1	D	0	0	0	1
417	1517	BB1	BB	P	1	B	m	0	0	0	1	D	0	0	0	1
418	1518	BB1	BB	P	1	B	m	0	0	0	1	D	0	0	0	1
691	1791	BB1	BB	Y	1	B	f	0	0	0	1	D	0	0	0	1
692	1792	BB1	BB	Y	1	B	f	0	0	0	1	D	0	0	0	1
693	1793	BB1	BB	Y	1	B	f	0	0	0	1	D	0	0	0	1
694	1794	BB1	BB	Y	1	B	f	0	0	1	0	C	0	0	1	0
695	1795	BB1	BB	Y	1	B	f	0	0	0	1	D	0	0	0	1
696	1796	BB1	BB	Y	1	B	f	0	0	0	1	D	0	0	0	1
697	1797	BB1	BB	Y	1	B	f	0	0	0	1	D	0	0	0	1
698	1798	BB1	BB	Y	1	B	f	0	0	0	1	D	0	0	0	1
699	1799	BB1	BB	Y	1	B	f	0	0	0	1	D	0	0	0	1
959	2059	BB1	BB	Y	1	B	m	0	0	0	1	D	0	0	0	1
960	2060	BB1	BB	Y	1	B	m	0	0	0	1	D	0	0	0	1
961	2061	BB1	BB	Y	1	B	m	0	0	0	1	D	0	0	0	1
962	2062	BB1	BB	Y	1	B	m	0	0	0	1	D	0	0	0	1
963	2063	BB1	BB	Y	1	B	m	0	0	0	1	D	0	0	0	1
964	2064	BB1	BB	Y	1	B	m	0	0	0	1	D	0	0	0	1
965	2065	BB1	BB	Y	1	B	m	0	0	0	1	D	0	0	0	1
966	2066	BB1	BB	Y	1	B	m	0	0	0	1	D	0	0	0	1
967	2067	BB1	BB	Y	1	B	m	0	0	0	1	D	0	0	0	1
968	2068	BB1	BB	Y	1	B	m	0	0	0	1	D	0	0	0	1
138	1238	BB2	BB	P	2	B	f	0	0	0	1	D	0	0	0	1
139	1239	BB2	BB	P	2	B	f	0	0	0	1	D	0	0	0	1
140	1240	BB2	BB	P	2	B	f	0	0	0	1	D	0	0	0	1
141	1241	BB2	BB	P	2	B	f	0	0	0	1	D	0	0	0	1
142	1242	BB2	BB	P	2	B	f	0	0	0	1	D	0	0	0	1
143	1243	BB2	BB	P	2	B	f	0	0	0	1	D	0	0	0	1
144	1244	BB2	BB	P	2	B	f	0	0	0	1	D	0	0	0	1
145	1245	BB2	BB	P	2	B	f	0	0	0	1	D	0	0	0	1
146	1246	BB2	BB	P	2	B	f	0	0	0	1	D	0	0	0	1
147	1247	BB2	BB	P	2	B	f	0	0	0	1	D	0	0	0	1
419	1519	BB2	BB	P	2	B	m	0	0	0	1	D	0	0	0	1
420	1520	BB2	BB	P	2	B	m	0	0	0	1	D	0	0	0	1
421	1521	BB2	BB	P	2	B	m	0	0	0	1	D	0	0	0	1
422	1522	BB2	BB	P	2	B	m	0	0	0	1	D	0	0	0	1
423	1523	BB2	BB	P	2	B	m	0	0	0	1	D	0	0	0	1
424	1524	BB2	BB	P	2	B	m	0	0	0	1	D	0	0	0	1
425	1525	BB2	BB	P	2	B	m	0	0	0	1	D	0	0	0	1
426	1526	BB2	BB	P	2	B	m	0	0	0	1	D	0	0	0	1
427	1527	BB2	BB	P	2	B	m	0	0	0	1	D	0	0	0	1
428	1528	BB2	BB	P	2	B	m	0	0	0	1	D	0	0	0	1
429	1529	BB2	BB	P	2	B	m	0	0	0	1	D	0	0	0	1
430	1530	BB2	BB	P	2	B	m	0	0	0	1	D	0	0	0	1
700	1800	BB2	BB	Y	2	B	f	0	0	0	1	D	0	0	0	1
701	1801	BB2	BB	Y	2	B	f	0	0	0	1	D	0	0	0	1
702	1802	BB2	BB	Y	2	B	f	0	0	0	1	D	0	0	0	1
703	1803	BB2	BB	Y	2	B	f	0	0	0	1	D	0	0	0	1
704	1804	BB2	BB	Y	2	B	f	0	0	0	1	D	0	0	0	1
705	1805	BB2	BB	Y	2	B	f	0	0	0	1	D	0	0	0	1
706	1806	BB2	BB	Y	2	B	f	0	0	0	1	D	0	0	0	1
707	1807	BB2	BB	Y	2	B	f	0	0	0	1	D	0	0	0	1
708	1808	BB2	BB	Y	2	B	f	0	0	0	1	D	0	0	0	1
709	1809	BB2	BB	Y	2	B	f	0	0	0	1	D	0	0	0	1
969	2069	BB2	BB	Y	2	B	m	0	0	0	1	D	0	0	0	1
970	2070	BB2	BB	Y	2	B	m	0	0	0	1	D	0	0	0	1
971	2071	BB2	BB	Y	2	B	m	0	0	0	1	D	0	0	0	1
972	2072	BB2	BB	Y	2	B	m	0	0	0	1	D	0	0	0	1
973	2073	BB2	BB	Y	2	B	m	0	0	0	1	D	0	0	0	1
974	2074	BB2	BB	Y	2	B	m	0	0	0	1	D	0	0	0	1
975	2075	BB2	BB	Y	2	B	m	0	0	0	1	D	0	0	0	1
976	2076	BB2	BB	Y	2	B	m	0	0	0	1	D	0	0	0	1
977	2077	BB2	BB	Y	2	B	m	0	0	0	1	D	0	0	0	1
978	2078	BB2	BB	Y	2	B	m	0	0	0	1	D	0	0	0	1
148	1248	BB3	BB	P	3	B	f	0	0	0	1	D	0	0	0	1
149	1249	BB3	BB	P	3	B	f	0	0	0	1	D	0	0	0	1
150	1250	BB3	BB	P	3	B	f	0	0	0	1	D	0	0	0	1
151	1251	BB3	BB	P	3	B	f	0	0	0	1	D	0	0	0	1
152	1252	BB3	BB	P	3	B	f	0	0	0	1	D	0	0	0	1
153	1253	BB3	BB	P	3	B	f	0	0	0	1	D	0	0	0	1
154	1254	BB3	BB	P	3	B	f	0	0	0	1	D	0	0	0	1
155	1255	BB3	BB	P	3	B	f	0	0	0	1	D	0	0	0	1
156	1256	BB3	BB	P	3	B	f	0	0	0	1	D	0	0	0	1
157	1257	BB3	BB	P	3	B	f	0	0	0	1	D	0	0	0	1
158	1258	BB3	BB	P	3	B	f	0	0	0	1	D	0	0	0	1
159	1259	BB3	BB	P	3	B	f	0	0	0	1	D	0	0	0	1
160	1260	BB3	BB	P	3	B	f	0	0	0	1	D	0	0	0	1
431	1531	BB3	BB	P	3	B	m	0	0	0	1	D	0	0	0	1
432	1532	BB3	BB	P	3	B	m	0	0	0	1	D	0	0	0	1
433	1533	BB3	BB	P	3	B	m	0	0	0	1	D	0	0	0	1
434	1534	BB3	BB	P	3	B	m	0	0	0	1	D	0	0	0	1
435	1535	BB3	BB	P	3	B	m	0	0	0	1	D	0	0	0	1
436	1536	BB3	BB	P	3	B	m	0	0	0	1	D	0	0	0	1
437	1537	BB3	BB	P	3	B	m	0	0	0	1	D	0	0	0	1
438	1538	BB3	BB	P	3	B	m	0	0	0	1	D	0	0	0	1
439	1539	BB3	BB	P	3	B	m	0	0	0	1	D	0	0	0	1
440	1540	BB3	BB	P	3	B	m	0	0	0	1	D	0	0	0	1
441	1541	BB3	BB	P	3	B	m	0	0	0	1	D	0	0	0	1
710	1810	BB3	BB	Y	3	B	f	0	0	0	1	D	0	0	0	1
711	1811	BB3	BB	Y	3	B	f	0	0	0	1	D	0	0	0	1
712	1812	BB3	BB	Y	3	B	f	0	0	0	1	D	0	0	0	1
713	1813	BB3	BB	Y	3	B	f	0	0	0	1	D	0	0	0	1
714	1814	BB3	BB	Y	3	B	f	0	0	0	1	D	0	0	0	1
715	1815	BB3	BB	Y	3	B	f	0	0	0	1	D	0	0	0	1
716	1816	BB3	BB	Y	3	B	f	0	0	0	1	D	0	0	0	1
717	1817	BB3	BB	Y	3	B	f	0	0	0	1	D	0	0	0	1
718	1818	BB3	BB	Y	3	B	f	0	0	0	1	D	0	0	0	1
719	1819	BB3	BB	Y	3	B	f	0	0	0	1	D	0	0	0	1
979	2079	BB3	BB	Y	3	B	m	0	0	0	1	D	0	0	0	1
980	2080	BB3	BB	Y	3	B	m	0	0	0	1	D	0	0	0	1
981	2081	BB3	BB	Y	3	B	m	0	0	0	1	D	0	0	0	1
982	2082	BB3	BB	Y	3	B	m	0	0	0	1	D	0	0	0	1
983	2083	BB3	BB	Y	3	B	m	0	0	0	1	D	0	0	0	1
984	2084	BB3	BB	Y	3	B	m	0	0	0	1	D	0	0	0	1
985	2085	BB3	BB	Y	3	B	m	0	0	0	1	D	0	0	0	1
986	2086	BB3	BB	Y	3	B	m	0	0	0	1	D	0	0	0	1
987	2087	BB3	BB	Y	3	B	m	0	0	0	1	D	0	0	0	1
988	2088	BB3	BB	Y	3	B	m	0	0	0	1	D	0	0	0	1
161	1261	BC1	BC	P	1	B	f	0	0	0	1	D	0	0	0	1
162	1262	BC1	BC	P	1	B	f	0	0	0	1	D	0	0	0	1
163	1263	BC1	BC	P	1	B	f	0	0	0	1	D	0	0	0	1
164	1264	BC1	BC	P	1	B	f	0	0	0	1	D	0	0	0	1
165	1265	BC1	BC	P	1	B	f	0	0	0	1	D	0	0	0	1
166	1266	BC1	BC	P	1	B	f	0	0	0	1	D	0	0	0	1
167	1267	BC1	BC	P	1	B	f	0	0	0	1	D	0	0	0	1
168	1268	BC1	BC	P	1	B	f	0	0	0	1	D	0	0	0	1
169	1269	BC1	BC	P	1	B	f	0	0	0	1	D	0	0	0	1
442	1542	BC1	BC	P	1	B	m	0	0	0	1	D	0	0	0	1
443	1543	BC1	BC	P	1	B	m	0	0	0	1	D	0	0	0	1
444	1544	BC1	BC	P	1	B	m	0	0	0	1	D	0	0	0	1
445	1545	BC1	BC	P	1	B	m	0	0	0	1	D	0	0	0	1
446	1546	BC1	BC	P	1	B	m	0	0	0	1	D	0	0	0	1
447	1547	BC1	BC	P	1	B	m	0	0	0	1	D	0	0	0	1
448	1548	BC1	BC	P	1	B	m	0	0	0	1	D	0	0	0	1
449	1549	BC1	BC	P	1	B	m	0	0	0	1	D	0	0	0	1
450	1550	BC1	BC	P	1	B	m	0	0	0	1	D	0	0	0	1
451	1551	BC1	BC	P	1	B	m	0	0	0	1	D	0	0	0	1
452	1552	BC1	BC	P	1	B	m	0	0	0	1	D	0	0	0	1
453	1553	BC1	BC	P	1	B	m	0	0	0	1	D	0	0	0	1
720	1820	BC1	BC	Y	1	B	f	0	0	1	0	C	0	0	1	0
721	1821	BC1	BC	Y	1	B	f	0	0	0	1	D	0	0	0	1
722	1822	BC1	BC	Y	1	B	f	1	0	0	0	A	1	0	0	0
723	1823	BC1	BC	Y	1	B	f	0	0	0	1	D	0	0	0	1
724	1824	BC1	BC	Y	1	B	f	0	0	0	1	D	0	0	0	1
725	1825	BC1	BC	Y	1	B	f	0	0	0	1	D	0	0	0	1
726	1826	BC1	BC	Y	1	B	f	0	0	1	0	C	0	0	1	0
727	1827	BC1	BC	Y	1	B	f	0	0	0	1	D	0	0	0	1
728	1828	BC1	BC	Y	1	B	f	1	0	0	0	A	1	0	0	0
989	2089	BC1	BC	Y	1	B	m	0	0	1	0	C	0	0	1	0
990	2090	BC1	BC	Y	1	B	m	0	0	0	1	D	0	0	0	1
991	2091	BC1	BC	Y	1	B	m	0	0	0	1	D	0	0	0	1
992	2092	BC1	BC	Y	1	B	m	0	0	0	1	D	0	0	0	1
993	2093	BC1	BC	Y	1	B	m	0	0	0	1	D	0	0	0	1
994	2094	BC1	BC	Y	1	B	m	0	0	1	0	C	0	0	1	0
995	2095	BC1	BC	Y	1	B	m	0	0	0	1	D	0	0	0	1
996	2096	BC1	BC	Y	1	B	m	0	0	1	0	C	0	0	1	0
997	2097	BC1	BC	Y	1	B	m	1	0	0	0	A	1	0	0	0
998	2098	BC1	BC	Y	1	B	m	0	0	1	0	C	0	0	1	0
170	1270	BC2	BC	P	2	B	f	0	0	0	1	D	0	0	0	1
171	1271	BC2	BC	P	2	B	f	0	0	0	1	D	0	0	0	1
172	1272	BC2	BC	P	2	B	f	0	0	0	1	D	0	0	0	1
173	1273	BC2	BC	P	2	B	f	0	0	0	1	D	0	0	0	1
174	1274	BC2	BC	P	2	B	f	0	0	0	1	D	0	0	0	1
175	1275	BC2	BC	P	2	B	f	0	0	0	1	D	0	0	0	1
176	1276	BC2	BC	P	2	B	f	0	0	0	1	D	0	0	0	1
177	1277	BC2	BC	P	2	B	f	0	0	0	1	D	0	0	0	1
178	1278	BC2	BC	P	2	B	f	0	0	0	1	D	0	0	0	1
179	1279	BC2	BC	P	2	B	f	0	0	0	1	D	0	0	0	1
454	1554	BC2	BC	P	2	B	m	0	0	0	1	D	0	0	0	1
455	1555	BC2	BC	P	2	B	m	0	0	0	1	D	0	0	0	1
456	1556	BC2	BC	P	2	B	m	0	0	0	1	D	0	0	0	1
457	1557	BC2	BC	P	2	B	m	0	0	0	1	D	0	0	0	1
458	1558	BC2	BC	P	2	B	m	0	0	0	1	D	0	0	0	1
459	1559	BC2	BC	P	2	B	m	0	0	0	1	D	0	0	0	1
460	1560	BC2	BC	P	2	B	m	0	0	0	1	D	0	0	0	1
461	1561	BC2	BC	P	2	B	m	0	0	0	1	D	0	0	0	1
462	1562	BC2	BC	P	2	B	m	0	0	0	1	D	0	0	0	1
463	1563	BC2	BC	P	2	B	m	0	0	0	1	D	0	0	0	1
729	1829	BC2	BC	Y	2	B	f	0	0	0	1	D	0	0	0	1
730	1830	BC2	BC	Y	2	B	f	0	0	1	0	C	0	0	1	0
731	1831	BC2	BC	Y	2	B	f	0	0	1	0	C	0	0	1	0
732	1832	BC2	BC	Y	2	B	f	0	0	0	1	D	0	0	0	1
733	1833	BC2	BC	Y	2	B	f	0	0	1	0	C	0	0	1	0
734	1834	BC2	BC	Y	2	B	f	0	0	1	0	C	0	0	1	0
735	1835	BC2	BC	Y	2	B	f	0	0	0	1	D	0	0	0	1
736	1836	BC2	BC	Y	2	B	f	0	0	1	0	C	0	0	1	0
737	1837	BC2	BC	Y	2	B	f	0	0	0	1	D	0	0	0	1
738	1838	BC2	BC	Y	2	B	f	0	0	1	0	C	0	0	1	0
999	2099	BC2	BC	Y	2	B	m	1	0	0	0	A	1	0	0	0
1000	2100	BC2	BC	Y	2	B	m	0	0	0	1	D	0	0	0	1
1001	2101	BC2	BC	Y	2	B	m	0	0	1	0	C	0	0	1	0
1002	2102	BC2	BC	Y	2	B	m	0	0	1	0	C	0	0	1	0
1003	2103	BC2	BC	Y	2	B	m	0	0	0	1	D	0	0	0	1
1004	2104	BC2	BC	Y	2	B	m	0	0	0	1	D	0	0	0	1
1005	2105	BC2	BC	Y	2	B	m	1	0	0	0	A	1	0	0	0
1006	2106	BC2	BC	Y	2	B	m	0	0	1	0	C	0	0	1	0
1007	2107	BC2	BC	Y	2	B	m	0	0	1	0	C	0	0	1	0
1008	2108	BC2	BC	Y	2	B	m	0	0	0	1	D	0	0	0	1
180	1280	BC3	BC	P	3	B	f	0	0	0	1	D	0	0	0	1
181	1281	BC3	BC	P	3	B	f	0	0	0	1	D	0	0	0	1
182	1282	BC3	BC	P	3	B	f	0	0	0	1	D	0	0	0	1
183	1283	BC3	BC	P	3	B	f	0	0	0	1	D	0	0	0	1
184	1284	BC3	BC	P	3	B	f	0	0	0	1	D	0	0	0	1
185	1285	BC3	BC	P	3	B	f	0	0	0	1	D	0	0	0	1
186	1286	BC3	BC	P	3	B	f	0	0	0	1	D	0	0	0	1
187	1287	BC3	BC	P	3	B	f	0	0	0	1	D	0	0	0	1
188	1288	BC3	BC	P	3	B	f	0	0	0	1	D	0	0	0	1
189	1289	BC3	BC	P	3	B	f	0	0	0	1	D	0	0	0	1
190	1290	BC3	BC	P	3	B	f	0	0	0	1	D	0	0	0	1
191	1291	BC3	BC	P	3	B	f	0	0	0	1	D	0	0	0	1
464	1564	BC3	BC	P	3	B	m	1	0	0	0	A	1	0	0	0
465	1565	BC3	BC	P	3	B	m	0	0	0	1	D	0	0	0	1
466	1566	BC3	BC	P	3	B	m	0	0	0	1	D	0	0	0	1
467	1567	BC3	BC	P	3	B	m	0	0	0	1	D	0	0	0	1
468	1568	BC3	BC	P	3	B	m	0	0	0	1	D	0	0	0	1
469	1569	BC3	BC	P	3	B	m	0	0	0	1	D	0	0	0	1
470	1570	BC3	BC	P	3	B	m	0	0	0	1	D	0	0	0	1
471	1571	BC3	BC	P	3	B	m	1	0	0	0	A	1	0	0	0
472	1572	BC3	BC	P	3	B	m	1	0	0	0	A	1	0	0	0
473	1573	BC3	BC	P	3	B	m	1	0	0	0	A	1	0	0	0
739	1839	BC3	BC	Y	3	B	f	0	0	1	0	C	0	0	1	0
740	1840	BC3	BC	Y	3	B	f	0	0	0	1	D	0	0	0	1
741	1841	BC3	BC	Y	3	B	f	0	0	1	0	C	0	0	1	0
742	1842	BC3	BC	Y	3	B	f	0	0	0	1	D	0	0	0	1
743	1843	BC3	BC	Y	3	B	f	0	0	1	0	C	0	0	1	0
744	1844	BC3	BC	Y	3	B	f	0	0	1	0	C	0	0	1	0
745	1845	BC3	BC	Y	3	B	f	0	0	0	1	D	0	0	0	1
746	1846	BC3	BC	Y	3	B	f	0	0	0	1	D	0	0	0	1
747	1847	BC3	BC	Y	3	B	f	0	0	1	0	C	0	0	1	0
748	1848	BC3	BC	Y	3	B	f	0	0	1	0	C	0	0	1	0
1009	2109	BC3	BC	Y	3	B	m	0	0	0	1	D	0	0	0	1
1010	2110	BC3	BC	Y	3	B	m	1	0	0	0	A	1	0	0	0
1011	2111	BC3	BC	Y	3	B	m	0	0	1	0	C	0	0	1	0
1012	2112	BC3	BC	Y	3	B	m	0	0	1	0	C	0	0	1	0
1013	2113	BC3	BC	Y	3	B	m	0	0	0	1	D	0	0	0	1
1014	2114	BC3	BC	Y	3	B	m	0	0	1	0	C	0	0	1	0
1015	2115	BC3	BC	Y	3	B	m	0	0	1	0	C	0	0	1	0
1016	2116	BC3	BC	Y	3	B	m	0	0	1	0	C	0	0	1	0
1017	2117	BC3	BC	Y	3	B	m	0	0	0	1	D	0	0	0	1
1018	2118	BC3	BC	Y	3	B	m	0	0	0	1	D	0	0	0	1
192	1292	CA1	CA	P	1	C	f	0	0	0	1	D	0	0	0	1
193	1293	CA1	CA	P	1	C	f	0	0	0	1	D	0	0	0	1
194	1294	CA1	CA	P	1	C	f	0	0	0	1	D	0	0	0	1
195	1295	CA1	CA	P	1	C	f	0	0	1	0	C	0	0	1	0
196	1296	CA1	CA	P	1	C	f	0	0	1	0	C	0	0	1	0
197	1297	CA1	CA	P	1	C	f	1	0	0	0	A	1	0	0	0
198	1298	CA1	CA	P	1	C	f	0	0	1	0	C	0	0	1	0
474	1574	CA1	CA	P	1	C	m	1	0	0	0	A	1	0	0	0
475	1575	CA1	CA	P	1	C	m	0	0	0	1	D	0	0	0	1
476	1576	CA1	CA	P	1	C	m	0	0	0	1	D	0	0	0	1
477	1577	CA1	CA	P	1	C	m	0	0	0	1	D	0	0	0	1
478	1578	CA1	CA	P	1	C	m	0	0	0	1	D	0	0	0	1
479	1579	CA1	CA	P	1	C	m	0	0	0	1	D	0	0	0	1
480	1580	CA1	CA	P	1	C	m	0	0	0	1	D	0	0	0	1
481	1581	CA1	CA	P	1	C	m	0	0	0	1	D	0	0	0	1
482	1582	CA1	CA	P	1	C	m	0	0	0	1	D	0	0	0	1
483	1583	CA1	CA	P	1	C	m	0	0	0	1	D	0	0	0	1
749	1849	CA1	CA	Y	1	C	f	1	0	0	0	A	1	0	0	0
750	1850	CA1	CA	Y	1	C	f	0	0	0	1	D	0	0	0	1
751	1851	CA1	CA	Y	1	C	f	0	0	0	1	D	0	0	0	1
752	1852	CA1	CA	Y	1	C	f	0	0	0	1	D	0	0	0	1
753	1853	CA1	CA	Y	1	C	f	1	0	0	0	A	1	0	0	0
754	1854	CA1	CA	Y	1	C	f	0	0	1	0	C	0	0	1	0
755	1855	CA1	CA	Y	1	C	f	0	0	1	0	C	0	0	1	0
756	1856	CA1	CA	Y	1	C	f	0	0	1	0	C	0	0	1	0
757	1857	CA1	CA	Y	1	C	f	0	0	1	0	C	0	0	1	0
758	1858	CA1	CA	Y	1	C	f	0	0	1	0	C	0	0	1	0
1019	2119	CA1	CA	Y	1	C	m	0	0	0	1	D	0	0	0	1
1020	2120	CA1	CA	Y	1	C	m	1	0	0	0	A	1	0	0	0
1021	2121	CA1	CA	Y	1	C	m	1	0	0	0	A	1	0	0	0
1022	2122	CA1	CA	Y	1	C	m	0	0	1	0	C	0	0	1	0
1023	2123	CA1	CA	Y	1	C	m	1	0	0	0	A	1	0	0	0
1024	2124	CA1	CA	Y	1	C	m	1	0	0	0	A	1	0	0	0
1025	2125	CA1	CA	Y	1	C	m	1	0	0	0	A	1	0	0	0
1026	2126	CA1	CA	Y	1	C	m	0	0	0	1	D	0	0	0	1
1027	2127	CA1	CA	Y	1	C	m	0	0	0	1	D	0	0	0	1
1028	2128	CA1	CA	Y	1	C	m	1	0	0	0	A	1	0	0	0
199	1299	CA2	CA	P	2	C	f	0	0	0	1	D	0	0	0	1
200	1300	CA2	CA	P	2	C	f	0	0	0	1	D	0	0	0	1
201	1301	CA2	CA	P	2	C	f	0	0	0	1	D	0	0	0	1
202	1302	CA2	CA	P	2	C	f	0	0	0	1	D	0	0	0	1
203	1303	CA2	CA	P	2	C	f	0	0	0	1	D	0	0	0	1
204	1304	CA2	CA	P	2	C	f	0	0	0	1	D	0	0	0	1
205	1305	CA2	CA	P	2	C	f	0	0	0	1	D	0	0	0	1
206	1306	CA2	CA	P	2	C	f	0	0	0	1	D	0	0	0	1
207	1307	CA2	CA	P	2	C	f	0	0	0	1	D	0	0	0	1
208	1308	CA2	CA	P	2	C	f	0	0	0	1	D	0	0	0	1
484	1584	CA2	CA	P	2	C	m	0	0	0	1	D	0	0	0	1
485	1585	CA2	CA	P	2	C	m	0	0	0	1	D	0	0	0	1
486	1586	CA2	CA	P	2	C	m	0	0	0	1	D	0	0	0	1
487	1587	CA2	CA	P	2	C	m	0	0	0	1	D	0	0	0	1
488	1588	CA2	CA	P	2	C	m	0	0	0	1	D	0	0	0	1
489	1589	CA2	CA	P	2	C	m	0	0	0	1	D	0	0	0	1
490	1590	CA2	CA	P	2	C	m	0	0	0	1	D	0	0	0	1
491	1591	CA2	CA	P	2	C	m	0	0	0	1	D	0	0	0	1
492	1592	CA2	CA	P	2	C	m	0	0	0	1	D	0	0	0	1
493	1593	CA2	CA	P	2	C	m	0	0	0	1	D	0	0	0	1
494	1594	CA2	CA	P	2	C	m	0	0	0	1	D	0	0	0	1
495	1595	CA2	CA	P	2	C	m	0	0	0	1	D	0	0	0	1
496	1596	CA2	CA	P	2	C	m	0	0	0	1	D	0	0	0	1
759	1859	CA2	CA	Y	2	C	f	1	0	0	0	A	1	0	0	0
760	1860	CA2	CA	Y	2	C	f	1	0	0	0	A	1	0	0	0
761	1861	CA2	CA	Y	2	C	f	0	0	0	1	D	0	0	0	1
762	1862	CA2	CA	Y	2	C	f	0	0	1	0	C	0	0	1	0
763	1863	CA2	CA	Y	2	C	f	0	0	1	0	C	0	0	1	0
764	1864	CA2	CA	Y	2	C	f	0	0	1	0	C	0	0	1	0
765	1865	CA2	CA	Y	2	C	f	0	0	0	1	D	0	0	0	1
766	1866	CA2	CA	Y	2	C	f	0	0	1	0	C	0	0	1	0
767	1867	CA2	CA	Y	2	C	f	0	0	1	0	C	0	0	1	0
768	1868	CA2	CA	Y	2	C	f	1	0	0	0	A	1	0	0	0
1029	2129	CA2	CA	Y	2	C	m	1	0	0	0	A	1	0	0	0
1030	2130	CA2	CA	Y	2	C	m	1	0	0	0	A	1	0	0	0
1031	2131	CA2	CA	Y	2	C	m	0	0	0	1	D	0	0	0	1
1032	2132	CA2	CA	Y	2	C	m	1	0	0	0	A	1	0	0	0
1033	2133	CA2	CA	Y	2	C	m	1	0	0	0	A	1	0	0	0
1034	2134	CA2	CA	Y	2	C	m	1	0	0	0	A	1	0	0	0
1035	2135	CA2	CA	Y	2	C	m	0	0	1	0	C	0	0	1	0
1036	2136	CA2	CA	Y	2	C	m	1	0	0	0	A	1	0	0	0
1037	2137	CA2	CA	Y	2	C	m	1	0	0	0	A	1	0	0	0
1038	2138	CA2	CA	Y	2	C	m	0	0	1	0	C	0	0	1	0
209	1309	CA3	CA	P	3	C	f	0	0	1	0	C	0	0	1	0
210	1310	CA3	CA	P	3	C	f	0	0	0	1	D	0	0	0	1
211	1311	CA3	CA	P	3	C	f	0	0	0	1	D	0	0	0	1
212	1312	CA3	CA	P	3	C	f	1	0	0	0	A	1	0	0	0
213	1313	CA3	CA	P	3	C	f	0	0	0	1	D	0	0	0	1
214	1314	CA3	CA	P	3	C	f	0	0	0	1	D	0	0	0	1
215	1315	CA3	CA	P	3	C	f	0	0	0	1	D	0	0	0	1
216	1316	CA3	CA	P	3	C	f	0	0	0	1	D	0	0	0	1
497	1597	CA3	CA	P	3	C	m	0	0	0	1	D	0	0	0	1
498	1598	CA3	CA	P	3	C	m	0	0	0	1	D	0	0	0	1
499	1599	CA3	CA	P	3	C	m	0	0	0	1	D	0	0	0	1
500	1600	CA3	CA	P	3	C	m	1	0	0	0	A	1	0	0	0
501	1601	CA3	CA	P	3	C	m	0	0	0	1	D	0	0	0	1
502	1602	CA3	CA	P	3	C	m	0	0	0	1	D	0	0	0	1
503	1603	CA3	CA	P	3	C	m	0	0	0	1	D	0	0	0	1
504	1604	CA3	CA	P	3	C	m	0	0	0	1	D	0	0	0	1
505	1605	CA3	CA	P	3	C	m	0	0	0	1	D	0	0	0	1
506	1606	CA3	CA	P	3	C	m	0	0	0	1	D	0	0	0	1
507	1607	CA3	CA	P	3	C	m	0	0	0	1	D	0	0	0	1
769	1869	CA3	CA	Y	3	C	f	0	0	0	1	D	0	0	0	1
770	1870	CA3	CA	Y	3	C	f	0	0	1	0	C	0	0	1	0
771	1871	CA3	CA	Y	3	C	f	0	0	1	0	C	0	0	1	0
772	1872	CA3	CA	Y	3	C	f	0	0	1	0	C	0	0	1	0
773	1873	CA3	CA	Y	3	C	f	0	0	1	0	C	0	0	1	0
774	1874	CA3	CA	Y	3	C	f	0	0	1	0	C	0	0	1	0
775	1875	CA3	CA	Y	3	C	f	1	0	0	0	A	1	0	0	0
776	1876	CA3	CA	Y	3	C	f	1	0	0	0	A	1	0	0	0
777	1877	CA3	CA	Y	3	C	f	0	0	1	0	C	0	0	1	0
778	1878	CA3	CA	Y	3	C	f	0	0	1	0	C	0	0	1	0
1039	2139	CA3	CA	Y	3	C	m	1	0	0	0	A	1	0	0	0
1040	2140	CA3	CA	Y	3	C	m	1	0	0	0	A	1	0	0	0
1041	2141	CA3	CA	Y	3	C	m	1	0	0	0	A	1	0	0	0
1042	2142	CA3	CA	Y	3	C	m	0	0	0	1	D	0	0	0	1
1043	2143	CA3	CA	Y	3	C	m	1	0	0	0	A	1	0	0	0
1044	2144	CA3	CA	Y	3	C	m	0	0	1	0	C	0	0	1	0
1045	2145	CA3	CA	Y	3	C	m	0	0	0	1	D	0	0	0	1
1046	2146	CA3	CA	Y	3	C	m	1	0	0	0	A	1	0	0	0
1047	2147	CA3	CA	Y	3	C	m	1	0	0	0	A	1	0	0	0
1048	2148	CA3	CA	Y	3	C	m	1	0	0	0	A	1	0	0	0
217	1317	CB1	CB	P	1	C	f	0	0	0	1	D	0	0	0	1
218	1318	CB1	CB	P	1	C	f	0	0	0	1	D	0	0	0	1
219	1319	CB1	CB	P	1	C	f	0	0	0	1	D	0	0	0	1
220	1320	CB1	CB	P	1	C	f	0	0	0	1	D	0	0	0	1
221	1321	CB1	CB	P	1	C	f	0	0	0	1	D	0	0	0	1
222	1322	CB1	CB	P	1	C	f	0	0	0	1	D	0	0	0	1
223	1323	CB1	CB	P	1	C	f	0	0	0	1	D	0	0	0	1
224	1324	CB1	CB	P	1	C	f	0	0	0	1	D	0	0	0	1
225	1325	CB1	CB	P	1	C	f	0	0	1	0	C	0	0	1	0
226	1326	CB1	CB	P	1	C	f	0	0	0	1	D	0	0	0	1
508	1608	CB1	CB	P	1	C	m	0	0	0	1	D	0	0	0	1
509	1609	CB1	CB	P	1	C	m	0	0	0	1	D	0	0	0	1
510	1610	CB1	CB	P	1	C	m	0	0	0	1	D	0	0	0	1
511	1611	CB1	CB	P	1	C	m	0	0	0	1	D	0	0	0	1
512	1612	CB1	CB	P	1	C	m	0	0	0	1	D	0	0	0	1
513	1613	CB1	CB	P	1	C	m	0	0	0	1	D	0	0	0	1
514	1614	CB1	CB	P	1	C	m	0	0	0	1	D	0	0	0	1
515	1615	CB1	CB	P	1	C	m	0	0	0	1	D	0	0	0	1
516	1616	CB1	CB	P	1	C	m	0	0	0	1	D	0	0	0	1
517	1617	CB1	CB	P	1	C	m	0	0	0	1	D	0	0	0	1
779	1879	CB1	CB	Y	1	C	f	0	0	0	1	D	0	0	0	1
780	1880	CB1	CB	Y	1	C	f	0	0	0	1	D	0	0	0	1
781	1881	CB1	CB	Y	1	C	f	0	0	0	1	D	0	0	0	1
782	1882	CB1	CB	Y	1	C	f	0	0	0	1	D	0	0	0	1
783	1883	CB1	CB	Y	1	C	f	0	0	0	1	D	0	0	0	1
784	1884	CB1	CB	Y	1	C	f	0	0	0	1	D	0	0	0	1
785	1885	CB1	CB	Y	1	C	f	0	0	0	1	D	0	0	0	1
786	1886	CB1	CB	Y	1	C	f	0	0	0	1	D	0	0	0	1
787	1887	CB1	CB	Y	1	C	f	0	0	0	1	D	0	0	0	1
788	1888	CB1	CB	Y	1	C	f	0	0	0	1	D	0	0	0	1
1049	2149	CB1	CB	Y	1	C	m	0	0	0	1	D	0	0	0	1
1050	2150	CB1	CB	Y	1	C	m	0	0	0	1	D	0	0	0	1
1051	2151	CB1	CB	Y	1	C	m	0	0	0	1	D	0	0	0	1
1052	2152	CB1	CB	Y	1	C	m	0	0	0	1	D	0	0	0	1
1053	2153	CB1	CB	Y	1	C	m	0	0	0	1	D	0	0	0	1
1054	2154	CB1	CB	Y	1	C	m	0	0	0	1	D	0	0	0	1
1055	2155	CB1	CB	Y	1	C	m	0	0	0	1	D	0	0	0	1
1056	2156	CB1	CB	Y	1	C	m	0	0	0	1	D	0	0	0	1
1057	2157	CB1	CB	Y	1	C	m	0	0	0	1	D	0	0	0	1
1058	2158	CB1	CB	Y	1	C	m	0	0	0	1	D	0	0	0	1
227	1327	CB2	CB	P	2	C	f	0	0	0	1	D	0	0	0	1
228	1328	CB2	CB	P	2	C	f	0	0	0	1	D	0	0	0	1
229	1329	CB2	CB	P	2	C	f	0	0	0	1	D	0	0	0	1
230	1330	CB2	CB	P	2	C	f	0	0	0	1	D	0	0	0	1
231	1331	CB2	CB	P	2	C	f	0	0	0	1	D	0	0	0	1
232	1332	CB2	CB	P	2	C	f	0	0	0	1	D	0	0	0	1
233	1333	CB2	CB	P	2	C	f	0	0	0	1	D	0	0	0	1
234	1334	CB2	CB	P	2	C	f	0	0	0	1	D	0	0	0	1
235	1335	CB2	CB	P	2	C	f	0	0	0	1	D	0	0	0	1
236	1336	CB2	CB	P	2	C	f	1	0	0	0	A	1	0	0	0
518	1618	CB2	CB	P	2	C	m	0	0	0	1	D	0	0	0	1
519	1619	CB2	CB	P	2	C	m	0	0	0	1	D	0	0	0	1
520	1620	CB2	CB	P	2	C	m	0	0	0	1	D	0	0	0	1
521	1621	CB2	CB	P	2	C	m	0	0	0	1	D	0	0	0	1
522	1622	CB2	CB	P	2	C	m	0	1	0	0	B	0	1	0	0
523	1623	CB2	CB	P	2	C	m	0	0	0	1	D	0	0	0	1
524	1624	CB2	CB	P	2	C	m	0	0	0	1	D	0	0	0	1
525	1625	CB2	CB	P	2	C	m	0	0	0	1	D	0	0	0	1
526	1626	CB2	CB	P	2	C	m	0	0	0	1	D	0	0	0	1
527	1627	CB2	CB	P	2	C	m	0	0	0	1	D	0	0	0	1
528	1628	CB2	CB	P	2	C	m	0	0	0	1	D	0	0	0	1
789	1889	CB2	CB	Y	2	C	f	0	0	0	1	D	0	0	0	1
790	1890	CB2	CB	Y	2	C	f	0	0	0	1	D	0	0	0	1
791	1891	CB2	CB	Y	2	C	f	0	0	0	1	D	0	0	0	1
792	1892	CB2	CB	Y	2	C	f	0	0	0	1	D	0	0	0	1
793	1893	CB2	CB	Y	2	C	f	0	0	0	1	D	0	0	0	1
794	1894	CB2	CB	Y	2	C	f	0	0	0	1	D	0	0	0	1
795	1895	CB2	CB	Y	2	C	f	0	0	0	1	D	0	0	0	1
796	1896	CB2	CB	Y	2	C	f	0	0	0	1	D	0	0	0	1
797	1897	CB2	CB	Y	2	C	f	0	0	0	1	D	0	0	0	1
798	1898	CB2	CB	Y	2	C	f	0	0	0	1	D	0	0	0	1
1059	2159	CB2	CB	Y	2	C	m	0	0	0	1	D	0	0	0	1
1060	2160	CB2	CB	Y	2	C	m	0	0	0	1	D	0	0	0	1
1061	2161	CB2	CB	Y	2	C	m	0	0	0	1	D	0	0	0	1
1062	2162	CB2	CB	Y	2	C	m	0	0	0	1	D	0	0	0	1
1063	2163	CB2	CB	Y	2	C	m	0	0	0	1	D	0	0	0	1
1064	2164	CB2	CB	Y	2	C	m	0	0	0	1	D	0	0	0	1
1065	2165	CB2	CB	Y	2	C	m	0	0	0	1	D	0	0	0	1
1066	2166	CB2	CB	Y	2	C	m	0	0	0	1	D	0	0	0	1
1067	2167	CB2	CB	Y	2	C	m	0	0	0	1	D	0	0	0	1
1068	2168	CB2	CB	Y	2	C	m	1	0	0	0	A	1	0	0	0
237	1337	CB3	CB	P	3	C	f	0	0	0	1	D	0	0	0	1
238	1338	CB3	CB	P	3	C	f	0	0	0	1	D	0	0	0	1
239	1339	CB3	CB	P	3	C	f	0	0	0	1	D	0	0	0	1
240	1340	CB3	CB	P	3	C	f	0	0	0	1	D	0	0	0	1
241	1341	CB3	CB	P	3	C	f	0	0	0	1	D	0	0	0	1
242	1342	CB3	CB	P	3	C	f	0	0	0	1	D	0	0	0	1
243	1343	CB3	CB	P	3	C	f	0	0	0	1	D	0	0	0	1
244	1344	CB3	CB	P	3	C	f	0	0	0	1	D	0	0	0	1
529	1629	CB3	CB	P	3	C	m	0	0	0	1	D	0	0	0	1
530	1630	CB3	CB	P	3	C	m	0	0	0	1	D	0	0	0	1
531	1631	CB3	CB	P	3	C	m	0	1	0	0	B	0	1	0	0
532	1632	CB3	CB	P	3	C	m	0	0	0	1	D	0	0	0	1
533	1633	CB3	CB	P	3	C	m	0	0	0	1	D	0	0	0	1
534	1634	CB3	CB	P	3	C	m	0	0	0	1	D	0	0	0	1
535	1635	CB3	CB	P	3	C	m	0	0	0	1	D	0	0	0	1
536	1636	CB3	CB	P	3	C	m	0	0	0	1	D	0	0	0	1
537	1637	CB3	CB	P	3	C	m	0	0	0	1	D	0	0	0	1
538	1638	CB3	CB	P	3	C	m	0	0	0	1	D	0	0	0	1
539	1639	CB3	CB	P	3	C	m	0	0	0	1	D	0	0	0	1
540	1640	CB3	CB	P	3	C	m	0	0	0	1	D	0	0	0	1
541	1641	CB3	CB	P	3	C	m	0	0	0	1	D	0	0	0	1
799	1899	CB3	CB	Y	3	C	f	0	0	0	1	D	0	0	0	1
800	1900	CB3	CB	Y	3	C	f	0	0	0	1	D	0	0	0	1
801	1901	CB3	CB	Y	3	C	f	0	0	0	1	D	0	0	0	1
802	1902	CB3	CB	Y	3	C	f	0	0	0	1	D	0	0	0	1
803	1903	CB3	CB	Y	3	C	f	0	0	0	1	D	0	0	0	1
804	1904	CB3	CB	Y	3	C	f	0	0	0	1	D	0	0	0	1
805	1905	CB3	CB	Y	3	C	f	0	0	0	1	D	0	0	0	1
806	1906	CB3	CB	Y	3	C	f	0	0	0	1	D	0	0	0	1
807	1907	CB3	CB	Y	3	C	f	0	0	0	1	D	0	0	0	1
808	1908	CB3	CB	Y	3	C	f	0	0	0	1	D	0	0	0	1
1069	2169	CB3	CB	Y	3	C	m	1	0	0	0	A	1	0	0	0
1070	2170	CB3	CB	Y	3	C	m	0	0	0	1	D	0	0	0	1
1071	2171	CB3	CB	Y	3	C	m	0	0	0	1	D	0	0	0	1
1072	2172	CB3	CB	Y	3	C	m	0	0	0	1	D	0	0	0	1
1073	2173	CB3	CB	Y	3	C	m	1	0	0	0	A	1	0	0	0
1074	2174	CB3	CB	Y	3	C	m	0	0	0	1	D	0	0	0	1
1075	2175	CB3	CB	Y	3	C	m	0	0	0	1	D	0	0	0	1
1076	2176	CB3	CB	Y	3	C	m	0	0	0	1	D	0	0	0	1
1077	2177	CB3	CB	Y	3	C	m	1	0	0	0	A	1	0	0	0
1078	2178	CB3	CB	Y	3	C	m	0	0	0	1	D	0	0	0	1
245	1345	CC1	CC	P	1	C	f	0	0	0	1	D	0	0	0	1
246	1346	CC1	CC	P	1	C	f	0	0	0	1	D	0	0	0	1
247	1347	CC1	CC	P	1	C	f	0	0	0	1	D	0	0	0	1
248	1348	CC1	CC	P	1	C	f	0	0	0	1	D	0	0	0	1
249	1349	CC1	CC	P	1	C	f	0	0	0	1	D	0	0	0	1
250	1350	CC1	CC	P	1	C	f	0	0	0	1	D	0	0	0	1
251	1351	CC1	CC	P	1	C	f	0	0	0	1	D	0	0	0	1
252	1352	CC1	CC	P	1	C	f	0	0	0	1	D	0	0	0	1
253	1353	CC1	CC	P	1	C	f	0	0	0	1	D	0	0	0	1
254	1354	CC1	CC	P	1	C	f	0	0	1	0	C	0	0	1	0
255	1355	CC1	CC	P	1	C	f	0	0	0	1	D	0	0	0	1
256	1356	CC1	CC	P	1	C	f	0	0	0	1	D	0	0	0	1
257	1357	CC1	CC	P	1	C	f	0	0	0	1	D	0	0	0	1
258	1358	CC1	CC	P	1	C	f	0	0	0	1	D	0	0	0	1
542	1642	CC1	CC	P	1	C	m	0	0	0	1	D	0	0	0	1
543	1643	CC1	CC	P	1	C	m	0	0	0	1	D	0	0	0	1
544	1644	CC1	CC	P	1	C	m	0	0	0	1	D	0	0	0	1
545	1645	CC1	CC	P	1	C	m	0	0	0	1	D	0	0	0	1
546	1646	CC1	CC	P	1	C	m	0	0	0	1	D	0	0	0	1
547	1647	CC1	CC	P	1	C	m	0	0	0	1	D	0	0	0	1
548	1648	CC1	CC	P	1	C	m	0	0	0	1	D	0	0	0	1
549	1649	CC1	CC	P	1	C	m	0	0	0	1	D	0	0	0	1
550	1650	CC1	CC	P	1	C	m	0	0	0	1	D	0	0	0	1
551	1651	CC1	CC	P	1	C	m	0	0	0	1	D	0	0	0	1
552	1652	CC1	CC	P	1	C	m	0	0	0	1	D	0	0	0	1
553	1653	CC1	CC	P	1	C	m	0	0	1	0	C	0	0	1	0
809	1909	CC1	CC	Y	1	C	f	0	0	0	1	D	0	0	0	1
810	1910	CC1	CC	Y	1	C	f	0	0	0	1	D	0	0	0	1
811	1911	CC1	CC	Y	1	C	f	0	0	0	1	D	0	0	0	1
812	1912	CC1	CC	Y	1	C	f	0	0	0	1	D	0	0	0	1
813	1913	CC1	CC	Y	1	C	f	0	0	1	0	C	0	0	1	0
814	1914	CC1	CC	Y	1	C	f	0	0	0	1	D	0	0	0	1
815	1915	CC1	CC	Y	1	C	f	0	0	0	1	D	0	0	0	1
816	1916	CC1	CC	Y	1	C	f	0	0	1	0	C	0	0	1	0
817	1917	CC1	CC	Y	1	C	f	0	0	0	1	D	0	0	0	1
818	1918	CC1	CC	Y	1	C	f	0	0	0	1	D	0	0	0	1
1079	2179	CC1	CC	Y	1	C	m	1	0	0	0	A	1	0	0	0
1080	2180	CC1	CC	Y	1	C	m	0	0	0	1	D	0	0	0	1
1081	2181	CC1	CC	Y	1	C	m	0	0	1	0	C	0	0	1	0
1082	2182	CC1	CC	Y	1	C	m	0	0	0	1	D	0	0	0	1
1083	2183	CC1	CC	Y	1	C	m	0	0	0	1	D	0	0	0	1
1084	2184	CC1	CC	Y	1	C	m	0	0	0	1	D	0	0	0	1
1085	2185	CC1	CC	Y	1	C	m	1	0	0	0	A	1	0	0	0
1086	2186	CC1	CC	Y	1	C	m	0	0	0	1	D	0	0	0	1
1087	2187	CC1	CC	Y	1	C	m	0	0	0	1	D	0	0	0	1
1088	2188	CC1	CC	Y	1	C	m	0	0	0	1	D	0	0	0	1
259	1359	CC2	CC	P	2	C	f	0	0	0	1	D	0	0	0	1
260	1360	CC2	CC	P	2	C	f	0	0	0	1	D	0	0	0	1
261	1361	CC2	CC	P	2	C	f	0	0	0	1	D	0	0	0	1
262	1362	CC2	CC	P	2	C	f	0	0	0	1	D	0	0	0	1
263	1363	CC2	CC	P	2	C	f	0	0	0	1	D	0	0	0	1
264	1364	CC2	CC	P	2	C	f	0	0	0	1	D	0	0	0	1
265	1365	CC2	CC	P	2	C	f	0	0	0	1	D	0	0	0	1
266	1366	CC2	CC	P	2	C	f	0	0	0	1	D	0	0	0	1
267	1367	CC2	CC	P	2	C	f	0	0	0	1	D	0	0	0	1
268	1368	CC2	CC	P	2	C	f	0	0	0	1	D	0	0	0	1
554	1654	CC2	CC	P	2	C	m	0	0	0	1	D	0	0	0	1
555	1655	CC2	CC	P	2	C	m	0	0	0	1	D	0	0	0	1
556	1656	CC2	CC	P	2	C	m	0	0	0	1	D	0	0	0	1
557	1657	CC2	CC	P	2	C	m	0	0	0	1	D	0	0	0	1
558	1658	CC2	CC	P	2	C	m	0	0	0	1	D	0	0	0	1
559	1659	CC2	CC	P	2	C	m	0	0	0	1	D	0	0	0	1
560	1660	CC2	CC	P	2	C	m	0	0	0	1	D	0	0	0	1
561	1661	CC2	CC	P	2	C	m	0	0	0	1	D	0	0	0	1
562	1662	CC2	CC	P	2	C	m	0	0	0	1	D	0	0	0	1
563	1663	CC2	CC	P	2	C	m	0	0	0	1	D	0	0	0	1
564	1664	CC2	CC	P	2	C	m	0	0	0	1	D	0	0	0	1
565	1665	CC2	CC	P	2	C	m	0	0	0	1	D	0	0	0	1
819	1919	CC2	CC	Y	2	C	f	0	0	0	1	D	0	0	0	1
820	1920	CC2	CC	Y	2	C	f	0	0	0	1	D	0	0	0	1
821	1921	CC2	CC	Y	2	C	f	0	0	0	1	D	0	0	0	1
822	1922	CC2	CC	Y	2	C	f	0	0	1	0	C	0	0	1	0
823	1923	CC2	CC	Y	2	C	f	0	0	0	1	D	0	0	0	1
824	1924	CC2	CC	Y	2	C	f	0	0	0	1	D	0	0	0	1
825	1925	CC2	CC	Y	2	C	f	0	0	0	1	D	0	0	0	1
826	1926	CC2	CC	Y	2	C	f	0	0	0	1	D	0	0	0	1
827	1927	CC2	CC	Y	2	C	f	0	0	0	1	D	0	0	0	1
828	1928	CC2	CC	Y	2	C	f	0	0	1	0	C	0	0	1	0
1089	2189	CC2	CC	Y	2	C	m	0	0	0	1	D	0	0	0	1
1090	2190	CC2	CC	Y	2	C	m	1	0	0	0	A	1	0	0	0
1091	2191	CC2	CC	Y	2	C	m	1	0	0	0	A	1	0	0	0
1092	2192	CC2	CC	Y	2	C	m	0	0	0	1	D	0	0	0	1
1093	2193	CC2	CC	Y	2	C	m	0	0	0	1	D	0	0	0	1
1094	2194	CC2	CC	Y	2	C	m	0	0	0	1	D	0	0	0	1
1095	2195	CC2	CC	Y	2	C	m	0	0	0	1	D	0	0	0	1
1096	2196	CC2	CC	Y	2	C	m	0	0	1	0	C	0	0	1	0
1097	2197	CC2	CC	Y	2	C	m	0	0	1	0	C	0	0	1	0
1098	2198	CC2	CC	Y	2	C	m	0	0	0	1	D	0	0	0	1
269	1369	CC3	CC	P	3	C	f	0	0	0	1	D	0	0	0	1
270	1370	CC3	CC	P	3	C	f	0	0	0	1	D	0	0	0	1
271	1371	CC3	CC	P	3	C	f	0	0	0	1	D	0	0	0	1
272	1372	CC3	CC	P	3	C	f	0	0	0	1	D	0	0	0	1
273	1373	CC3	CC	P	3	C	f	0	0	0	1	D	0	0	0	1
274	1374	CC3	CC	P	3	C	f	0	0	0	1	D	0	0	0	1
275	1375	CC3	CC	P	3	C	f	0	0	0	1	D	0	0	0	1
276	1376	CC3	CC	P	3	C	f	0	0	0	1	D	0	0	0	1
277	1377	CC3	CC	P	3	C	f	0	0	0	1	D	0	0	0	1
278	1378	CC3	CC	P	3	C	f	0	0	0	1	D	0	0	0	1
566	1666	CC3	CC	P	3	C	m	0	0	0	1	D	0	0	0	1
567	1667	CC3	CC	P	3	C	m	0	0	0	1	D	0	0	0	1
568	1668	CC3	CC	P	3	C	m	0	0	0	1	D	0	0	0	1
569	1669	CC3	CC	P	3	C	m	0	0	0	1	D	0	0	0	1
570	1670	CC3	CC	P	3	C	m	0	0	0	1	D	0	0	0	1
571	1671	CC3	CC	P	3	C	m	0	0	0	1	D	0	0	0	1
572	1672	CC3	CC	P	3	C	m	0	0	0	1	D	0	0	0	1
573	1673	CC3	CC	P	3	C	m	0	0	0	1	D	0	0	0	1
574	1674	CC3	CC	P	3	C	m	0	0	0	1	D	0	0	0	1
829	1929	CC3	CC	Y	3	C	f	0	0	0	1	D	0	0	0	1
830	1930	CC3	CC	Y	3	C	f	0	0	1	0	C	0	0	1	0
831	1931	CC3	CC	Y	3	C	f	0	0	0	1	D	0	0	0	1
832	1932	CC3	CC	Y	3	C	f	0	0	0	1	D	0	0	0	1
833	1933	CC3	CC	Y	3	C	f	0	0	0	1	D	0	0	0	1
834	1934	CC3	CC	Y	3	C	f	0	0	0	1	D	0	0	0	1
835	1935	CC3	CC	Y	3	C	f	0	0	0	1	D	0	0	0	1
836	1936	CC3	CC	Y	3	C	f	0	0	1	0	C	0	0	1	0
837	1937	CC3	CC	Y	3	C	f	0	0	0	1	D	0	0	0	1
838	1938	CC3	CC	Y	3	C	f	0	0	0	1	D	0	0	0	1
1099	2199	CC3	CC	Y	3	C	m	1	0	0	0	A	1	0	0	0
1100	2200	CC3	CC	Y	3	C	m	0	0	0	1	D	0	0	0	1
1101	2201	CC3	CC	Y	3	C	m	1	0	0	0	A	1	0	0	0
1102	2202	CC3	CC	Y	3	C	m	0	0	0	1	D	0	0	0	1
1103	2203	CC3	CC	Y	3	C	m	0	0	0	1	D	0	0	0	1
1104	2204	CC3	CC	Y	3	C	m	0	0	0	1	D	0	0	0	1
1105	2205	CC3	CC	Y	3	C	m	0	0	1	0	C	0	0	1	0
1106	2206	CC3	CC	Y	3	C	m	0	0	0	1	D	0	0	0	1
1107	2207	CC3	CC	Y	3	C	m	0	1	0	0	B	0	1	0	0
1108	2208	CC3	CC	Y	3	C	m	1	0	0	0	A	1	0	0	0
